# Supplementary material for: Transcriptomic Analysis of Hidradenitis Suppurativa: A Unique Molecular Signature with Broad Immune Activation
Source: Int J Mol Sci. 2023 Nov 30;24(23):17014. doi: 10.3390/ijms242317014 (PMC10707244; doi:10.3390/ijms242317014)
Supplement: Supplementary file 1 [file ijms-24-17014-s001.zip › Table S1.xlsx]

## Sheet: Sheet1
ENSEMBL	symbol	baseMean	log2FoldChange	lfcSE	stat	pvalue	padj
ENSG00000211639	IGLV4-60	66.4646	9.01254	1.20169	7.4999	6.38688e-14	2.26083e-12
ENSG00000259990	#N/A	65.8268	8.99845	1.15497	7.79109	6.64353e-15	2.93855e-13
ENSG00000211649	IGLV7-46	421.859	8.59933	0.874375	9.83483	7.97015e-23	2.34332e-20
ENSG00000211897	IGHG3	23416.6	8.53858	0.73832	11.5649	6.20822e-31	1.45818e-27
ENSG00000242580	IGKV1D-43	29.8748	8.43696	0.902128	9.35229	8.57707e-21	1.55326e-18
ENSG00000211896	IGHG1	151562	8.35128	0.626965	13.3202	1.7673e-40	4.41667e-36
ENSG00000211965	IGHV3-49	347.9	8.24427	0.729019	11.3087	1.18809e-29	2.28397e-26
ENSG00000274576	IGHV2-70	304.8	8.23678	0.838259	9.82606	8.69581e-23	2.52694e-20
ENSG00000211893	IGHG2	78230.3	8.1525	0.654951	12.4475	1.44319e-35	1.20222e-31
ENSG00000211937	IGHV2-5	1589.2	8.06184	0.853068	9.4504	3.37536e-21	6.69473e-19
ENSG00000240041	IGHJ4	79.2359	8.05739	0.999727	8.05959	7.65518e-16	4.32829e-14
ENSG00000282651	#N/A	509.266	8.00982	0.859239	9.322	1.14173e-20	1.96779e-18
ENSG00000211951	IGHV2-26	303.907	7.98557	0.995428	8.02226	1.03821e-15	5.62819e-14
ENSG00000281550	#N/A	55.1749	7.96208	0.981516	8.11203	4.97821e-16	2.97633e-14
ENSG00000254056	IGHV3-71	88.1801	7.94881	0.826431	9.61823	6.69741e-22	1.57901e-19
ENSG00000224650	IGHV3-74	1215.52	7.93653	0.713336	11.1259	9.38226e-29	1.46545e-25
ENSG00000211942	IGHV3-13	120.281	7.93409	0.851506	9.31772	1.18872e-20	2.0209e-18
ENSG00000136694	IL36A	26.7547	7.89086	1.25231	6.30103	2.95676e-10	4.48376e-09
ENSG00000211943	IGHV3-15	1346.29	7.83271	0.740031	10.5843	3.52389e-26	2.75205e-23
ENSG00000211935	IGHV1-3	413.319	7.82136	0.778756	10.0434	9.82162e-24	4.16021e-21
ENSG00000211964	IGHV3-48	1036.08	7.80684	0.686621	11.3699	5.90287e-30	1.22932e-26
ENSG00000211685	IGLC7	1077.59	7.79517	0.797929	9.76925	1.52573e-22	4.23662e-20
ENSG00000222037	IGLC6	155.73	7.78695	0.947361	8.21963	2.04132e-16	1.34603e-14
ENSG00000277856	#N/A	181.432	7.78077	0.96606	8.05412	8.00528e-16	4.50585e-14
ENSG00000271178	#N/A	184.661	7.7807	0.891443	8.72821	2.58741e-18	2.78715e-16
ENSG00000211640	IGLV6-57	772.046	7.75482	0.754288	10.281	8.58484e-25	4.664e-22
ENSG00000233732	#N/A	27.7896	7.75309	1.06175	7.30219	2.83117e-13	8.39311e-12
ENSG00000277836	#N/A	132.591	7.7516	0.771316	10.0498	9.20147e-24	4.02226e-21
ENSG00000184330	S100A7A	5460.83	7.74783	0.721352	10.7407	6.55453e-27	5.85016e-24
ENSG00000278473	IGHV3-41	89.7175	7.72883	0.909141	8.50124	1.87569e-17	1.62762e-15
ENSG00000211904	IGHJ2	23.4474	7.69824	0.987506	7.79564	6.40848e-15	2.84963e-13
ENSG00000133063	CHIT1	432.818	7.69274	0.883213	8.70995	3.04015e-18	3.20575e-16
ENSG00000253957	IGHV3-22	51.766	7.69147	0.89514	8.59248	8.51138e-18	8.05712e-16
ENSG00000273962	IGKV2-40	58.6943	7.68899	0.91177	8.43303	3.3682e-17	2.68928e-15
ENSG00000211665	IGLV3-16	116.752	7.6882	0.943509	8.14852	3.68414e-16	2.25111e-14
ENSG00000232216	IGHV3-43	243.406	7.66768	0.969786	7.90657	2.64576e-15	1.30974e-13
ENSG00000177257	DEFB4A	93.6699	7.66135	1.09521	6.99535	2.64594e-12	6.24406e-11
ENSG00000244437	IGKV3-15	2283.15	7.65593	0.846614	9.04299	1.5244e-19	2.14024e-17
ENSG00000278196	IGLV2-8	1258.92	7.65397	0.758864	10.0861	6.36614e-24	2.89266e-21
ENSG00000282639	IGHV3-64D	311.271	7.64271	0.864955	8.83597	9.92352e-19	1.16981e-16
ENSG00000276775	IGHV4-4	625.844	7.62807	0.86029	8.86686	7.5238e-19	9.26243e-17
ENSG00000211673	#N/A	3108.85	7.62024	0.768151	9.92024	3.39922e-23	1.1637e-20
ENSG00000240864	IGKV1-16	778.766	7.61554	0.871684	8.73657	2.40286e-18	2.61087e-16
ENSG00000244116	IGKV2-28	1033.19	7.61154	0.642257	11.8512	2.12024e-32	8.83114e-29
ENSG00000223648	IGHV3-64	139.352	7.60461	0.965339	7.87765	3.33587e-15	1.61563e-13
ENSG00000253818	IGLV1-41	218.392	7.59726	0.936211	8.1149	4.86171e-16	2.92065e-14
ENSG00000253209	IGHV3-65	82.2035	7.59541	0.838878	9.05425	1.37505e-19	1.95249e-17
ENSG00000211972	IGHV3-66	469.4	7.5872	0.815405	9.30482	1.34214e-20	2.26632e-18
ENSG00000211956	IGHV4-34	601.594	7.57956	0.785766	9.64608	5.1069e-22	1.27626e-19
ENSG00000211669	IGLV3-10	523.577	7.55819	0.890019	8.49216	2.02834e-17	1.74193e-15
ENSG00000242534	IGKV2D-28	1445.69	7.55815	0.690934	10.939	7.49927e-28	8.92449e-25
ENSG00000270472	IGHV3OR16-9	124.725	7.54854	0.812652	9.28878	1.56074e-20	2.6003e-18
ENSG00000229035	#N/A	39.5777	7.53995	1.18034	6.38796	1.68117e-10	2.69322e-09
ENSG00000211950	IGHV1-24	355.673	7.53907	0.797746	9.45046	3.37349e-21	6.69473e-19
ENSG00000253132	IGHV3-62	93.7508	7.53206	0.877019	8.58825	8.83022e-18	8.32739e-16
ENSG00000224041	IGKV3D-15	1301.7	7.49423	0.813726	9.20977	3.2683e-20	5.10891e-18
ENSG00000211644	IGLV1-51	1331.64	7.4836	0.80092	9.34376	9.29708e-21	1.6596e-18
ENSG00000280411	IGHV1-69D	725.305	7.48226	0.760327	9.84085	7.50745e-23	2.26047e-20
ENSG00000240671	IGKV1-8	107.241	7.44764	0.719299	10.354	4.01239e-25	2.4415e-22
ENSG00000211633	IGKV1D-42	194.789	7.44526	0.902319	8.25125	1.56745e-16	1.06736e-14
ENSG00000239951	IGKV3-20	5032.74	7.44452	0.643877	11.562	6.41831e-31	1.45818e-27
ENSG00000211966	IGHV5-51	1311.55	7.43205	0.71298	10.4239	1.92825e-25	1.26813e-22
ENSG00000211652	IGLV7-43	264.754	7.43064	0.798965	9.30033	1.40009e-20	2.34829e-18
ENSG00000171711	DEFB4A	453.477	7.41363	0.902492	8.21462	2.12844e-16	1.39245e-14
ENSG00000177455	CD19	80.2008	7.40974	0.866659	8.54977	1.2333e-17	1.12486e-15
ENSG00000278263	#N/A	180.356	7.40973	0.743569	9.96509	2.16673e-23	7.84764e-21
ENSG00000270550	IGHV3-30	1618.54	7.40613	0.809528	9.14871	5.76196e-20	8.67453e-18
ENSG00000211973	IGHV1-69	572.402	7.38682	0.777946	9.49529	2.19595e-21	4.57326e-19
ENSG00000241244	IGKV1D-16	328.383	7.38394	0.751629	9.82392	8.88198e-23	2.55137e-20
ENSG00000240382	IGKV1-17	668.891	7.38224	0.744624	9.91405	3.61673e-23	1.22143e-20
ENSG00000259680	IGHV3OR16-17	42.6339	7.37897	0.903413	8.16788	3.13848e-16	1.95596e-14
ENSG00000243466	IGKV1-5	3319.43	7.36543	0.681171	10.8129	2.99077e-27	3.11426e-24
ENSG00000211670	IGLV3-9	695.522	7.3566	0.931244	7.89976	2.79447e-15	1.36934e-13
ENSG00000259261	#N/A	129.794	7.35264	0.852496	8.62484	6.4185e-18	6.19323e-16
ENSG00000211970	IGHV4-61	595.164	7.33595	0.734316	9.99018	1.68281e-23	6.57113e-21
ENSG00000211949	IGHV3-23	3116.36	7.33499	0.753896	9.72945	2.25801e-22	6.13368e-20
ENSG00000224373	IGHV4-59	1166.58	7.3342	0.719913	10.1876	2.25205e-24	1.14859e-21
ENSG00000225698	IGHV3-72	368.973	7.32314	0.761669	9.6146	6.93771e-22	1.62038e-19
ENSG00000211944	IGHV3-16	75.1929	7.31521	0.761919	9.60104	7.91453e-22	1.83141e-19
ENSG00000243238	IGKV2-30	334.219	7.31356	0.75616	9.67197	3.96676e-22	1.02199e-19
ENSG00000211645	IGLV1-50	342.958	7.3131	0.859657	8.507	1.78494e-17	1.5597e-15
ENSG00000211941	IGHV3-11	920.513	7.3127	0.83004	8.81006	1.25074e-18	1.44043e-16
ENSG00000276674	#N/A	101.713	7.30432	0.707011	10.3313	5.0887e-25	2.95748e-22
ENSG00000251039	IGKV2D-40	159.62	7.29397	0.730639	9.983	1.80917e-23	6.95586e-21
ENSG00000253998	IGKV2-29	38.2047	7.28504	1.13058	6.4436	1.16669e-10	1.92581e-09
ENSG00000211637	IGLV4-69	305.744	7.27767	0.843546	8.62747	6.27256e-18	6.08649e-16
ENSG00000242076	IGKV1-33	745.443	7.26184	0.74378	9.76342	1.6161e-22	4.43824e-20
ENSG00000242887	IGHJ3	25.8988	7.26103	0.907793	7.99855	1.25892e-15	6.72258e-14
ENSG00000243290	IGKV1-12	621.236	7.24419	0.782703	9.25535	2.13536e-20	3.4879e-18
ENSG00000223931	#N/A	22.327	7.2408	0.951223	7.61209	2.69701e-14	1.04986e-12
ENSG00000211648	IGLV1-47	1920.73	7.21937	0.796765	9.06085	1.29438e-19	1.84845e-17
ENSG00000211955	IGHV3-33	1848.05	7.21025	0.696516	10.3519	4.1032e-25	2.4415e-22
ENSG00000278510	#N/A	32.5094	7.2007	1.09773	6.55965	5.39337e-11	9.55928e-10
ENSG00000211660	IGLV2-23	2778.81	7.19478	0.68582	10.4908	9.52363e-26	6.61645e-23
ENSG00000211938	IGHV3-7	1567.67	7.19427	0.74767	9.62226	6.4398e-22	1.54581e-19
ENSG00000211653	IGLV1-40	2855.61	7.17629	0.745869	9.62139	6.49475e-22	1.54581e-19
ENSG00000282600	IGHV3-69-1	294.951	7.17379	0.716849	10.0074	1.41433e-23	5.79435e-21
ENSG00000211959	IGHV4-39	1032.23	7.16252	0.771184	9.2877	1.57662e-20	2.60935e-18
ENSG00000211933	IGHV6-1	154.634	7.14439	0.864657	8.26268	1.42436e-16	9.80609e-15
ENSG00000211968	IGHV1-58	46.7736	7.13448	1.10174	6.47564	9.44086e-11	1.59309e-09
ENSG00000254395	IGHV4-55	112.738	7.1286	0.798942	8.92256	4.55637e-19	5.83939e-17
ENSG00000134827	TCN1	373.49	7.11663	0.748577	9.50687	1.96485e-21	4.16131e-19
ENSG00000211654	IGLV5-37	27.4915	7.11584	1.2232	5.81739	5.97745e-09	6.73804e-08
ENSG00000170476	MZB1	1062.37	7.10944	0.644028	11.039	2.47749e-28	3.25868e-25
ENSG00000211655	IGLV1-36	249.498	7.10912	0.874491	8.12944	4.31281e-16	2.60411e-14
ENSG00000237592	#N/A	166.405	7.10837	0.771264	9.21652	3.06888e-20	4.85408e-18
ENSG00000211663	IGLV3-19	1001.93	7.10429	0.802528	8.85239	8.56635e-19	1.03923e-16
ENSG00000211664	IGLV2-18	280.911	7.10349	0.796196	8.92178	4.58854e-19	5.85063e-17
ENSG00000211598	IGKV4-1	3305.68	7.09186	0.747815	9.48344	2.4604e-21	4.99902e-19
ENSG00000211957	IGHV3-35	30.5506	7.08321	1.06834	6.63011	3.35427e-11	6.20938e-10
ENSG00000271620	#N/A	51.6873	7.08273	0.928906	7.62481	2.44403e-14	9.58851e-13
ENSG00000239819	IGKV1D-8	516.923	7.07928	0.750208	9.43642	3.85723e-21	7.47257e-19
ENSG00000211967	IGHV3-53	474.495	7.07598	0.737473	9.5949	8.39966e-22	1.92583e-19
ENSG00000241755	IGKV1-9	1460.76	7.07532	0.752623	9.40087	5.41122e-21	1.02448e-18
ENSG00000253239	IGLVI-70	11.6251	7.07502	0.994695	7.11276	1.13749e-12	2.93667e-11
ENSG00000270864	#N/A	66.7107	7.06178	0.803492	8.78886	1.51079e-18	1.71619e-16
ENSG00000242472	IGHJ5	88.0999	7.0573	0.739192	9.54732	1.33091e-21	2.94342e-19
ENSG00000244575	IGKV1-27	508.318	7.04579	0.847297	8.31561	9.12838e-17	6.61238e-15
ENSG00000211625	IGKV3D-20	1807.65	7.03806	0.694312	10.1367	3.79537e-24	1.82404e-21
ENSG00000197476	#N/A	119.431	7.02436	0.823774	8.52705	1.50123e-17	1.33513e-15
ENSG00000211662	IGLV3-21	3627.93	7.0212	0.710089	9.88777	4.70371e-23	1.56734e-20
ENSG00000259997	#N/A	16.7566	7.01947	0.944093	7.43515	1.04452e-13	3.47584e-12
ENSG00000282122	IGHV7-4-1	239.235	7.01938	0.927665	7.56672	3.8278e-14	1.4299e-12
ENSG00000270318	#N/A	11.172	7.01717	0.989114	7.0944	1.29915e-12	3.30287e-11
ENSG00000211976	IGHV3-73	436.192	7.00832	0.940077	7.45505	8.9835e-14	3.05451e-12
ENSG00000242371	IGKV1-39	1305.21	7.00807	0.717207	9.77134	1.49461e-22	4.19682e-20
ENSG00000253120	#N/A	243.776	7.00678	0.868306	8.06948	7.05961e-16	4.03723e-14
ENSG00000211892	IGHG4	17820.1	7.0058	0.937072	7.47626	7.6466e-14	2.65411e-12
ENSG00000211642	IGLV10-54	109.99	7.00471	0.942367	7.4331	1.06079e-13	3.51594e-12
ENSG00000211946	IGHV3-20	490.495	6.99397	0.875233	7.99098	1.33868e-15	7.10298e-14
ENSG00000278857	IGKV1D-12	438.795	6.99298	0.720141	9.71057	2.71805e-22	7.30395e-20
ENSG00000211979	IGHV7-81	21.6483	6.99151	0.989685	7.06438	1.61336e-12	4.0239e-11
ENSG00000254098	IGKV2-26	14.2838	6.98096	1.13038	6.17575	6.58483e-10	9.22429e-09
ENSG00000254030	IGLC5	64.7628	6.97771	0.962779	7.24747	4.24641e-13	1.21282e-11
ENSG00000211900	IGHJ6	113.732	6.97467	0.83201	8.38292	5.16314e-17	3.94593e-15
ENSG00000211679	IGLC3	17924.4	6.95948	0.663056	10.4961	9.00432e-26	6.61645e-23
ENSG00000271130	IGHV3OR16-8	77.2225	6.94933	0.863365	8.04912	8.33934e-16	4.67283e-14
ENSG00000211677	IGLC2	37714.6	6.94691	0.687874	10.0991	5.57458e-24	2.57989e-21
ENSG00000254174	IGHV1-12	13.8081	6.93554	0.768365	9.02636	1.77471e-19	2.45038e-17
ENSG00000271288	#N/A	34.082	6.92608	0.878993	7.87957	3.28516e-15	1.59416e-13
ENSG00000211666	IGLV2-14	3483.87	6.90961	0.739843	9.33928	9.69874e-21	1.71902e-18
ENSG00000211945	IGHV1-18	930.771	6.9033	0.711091	9.70804	2.78649e-22	7.4082e-20
ENSG00000211651	IGLV1-44	2183.51	6.89227	0.752551	9.15854	5.26032e-20	8.05334e-18
ENSG00000124875	CXCL6	39.2027	6.8921	0.878396	7.84623	4.28717e-15	1.99146e-13
ENSG00000239975	IGKV1D-33	1284.63	6.8921	0.729512	9.44755	3.46864e-21	6.82557e-19
ENSG00000105369	CD79A	587.512	6.88772	0.638882	10.7809	4.23748e-27	4.07304e-24
ENSG00000211592	IGKC	127667	6.88617	0.57245	12.0293	2.49262e-33	1.24586e-29
ENSG00000211632	IGKV3D-11	1068.23	6.88302	0.788917	8.72465	2.66998e-18	2.85152e-16
ENSG00000181617	FDCSP	10.1292	6.87615	1.0218	6.72944	1.70317e-11	3.37007e-10
ENSG00000253234	#N/A	29.542	6.87158	0.944895	7.27232	3.53365e-13	1.02805e-11
ENSG00000253755	#N/A	4982.32	6.85875	0.666837	10.2855	8.1928e-25	4.54992e-22
ENSG00000143297	FCRL5	298.004	6.84919	0.721786	9.48923	2.32746e-21	4.76768e-19
ENSG00000253131	IGHV7-56	26.1013	6.8447	1.16287	5.88606	3.95512e-09	4.64484e-08
ENSG00000239862	IGKV1-37	37.8988	6.83945	0.919839	7.43548	1.04186e-13	3.47163e-12
ENSG00000211974	IGHV2-70D	244.828	6.82989	0.856065	7.97823	1.48443e-15	7.79357e-14
ENSG00000211934	IGHV1-2	924.742	6.81885	0.683752	9.97269	2.00717e-23	7.37666e-21
ENSG00000259337	#N/A	284.66	6.80833	0.769558	8.84706	8.98513e-19	1.08365e-16
ENSG00000231475	IGHV4-30-2	392.511	6.78323	0.823422	8.23785	1.75327e-16	1.18103e-14
ENSG00000211668	IGLV2-11	1128.45	6.77024	0.708796	9.55176	1.27514e-21	2.8709e-19
ENSG00000242766	IGKV1D-17	154.164	6.76237	0.730628	9.25555	2.13123e-20	3.4879e-18
ENSG00000250036	IGKV1D-37	83.1786	6.74885	0.835603	8.07663	6.65808e-16	3.85974e-14
ENSG00000224220	#N/A	18.1235	6.7345	0.859235	7.83779	4.58563e-15	2.11049e-13
ENSG00000275063	LOC102723407	566.426	6.7143	0.693932	9.67574	3.82329e-22	9.9529e-20
ENSG00000251546	IGKV1D-39	2071.97	6.71146	0.681153	9.85308	6.64728e-23	2.06149e-20
ENSG00000239855	IGKV1-6	602.228	6.71018	0.836083	8.02573	1.0092e-15	5.48283e-14
ENSG00000228325	IGKV3D-7	247.568	6.70872	0.750599	8.93782	3.96932e-19	5.22091e-17
ENSG00000233999	#N/A	263.146	6.70684	0.802889	8.35337	6.63402e-17	4.9638e-15
ENSG00000147570	DNAJC5B	10.1652	6.68508	0.888935	7.52033	5.46385e-14	1.96754e-12
ENSG00000211952	IGHV4-28	137.813	6.67731	0.826862	8.07548	6.72125e-16	3.87923e-14
ENSG00000253451	IGLV2-28	50.1165	6.66675	0.889889	7.49166	6.80093e-14	2.39046e-12
ENSG00000188403	IGHV1OR15-9	8.71056	6.658	1.04383	6.37843	1.78918e-10	2.84075e-09
ENSG00000162892	IL24	12.9972	6.65104	1.59539	4.16892	3.06045e-05	0.000144938
ENSG00000156234	CXCL13	190.258	6.64717	0.893628	7.43841	1.01906e-13	3.40471e-12
ENSG00000211647	IGLV5-48	11.148	6.62326	1.15003	5.7592	8.45153e-09	9.21922e-08
ENSG00000211899	IGHM	1791.66	6.60438	0.612321	10.7858	4.01669e-27	4.01524e-24
ENSG00000151790	TDO2	121.754	6.58531	0.619203	10.6352	2.04491e-26	1.70347e-23
ENSG00000211962	IGHV1-46	535.4	6.57003	0.786602	8.35242	6.68772e-17	4.98904e-15
ENSG00000239571	IGKV2D-30	288.947	6.55726	0.765141	8.57001	1.0348e-17	9.68569e-16
ENSG00000197915	HRNR	121.765	6.54796	0.953559	6.86686	6.56295e-12	1.40544e-10
ENSG00000211658	IGLV3-27	123.889	6.52983	1.02812	6.35123	2.13607e-10	3.34477e-09
ENSG00000276566	IGKV1D-13	591.292	6.52888	0.826044	7.9038	2.70528e-15	1.33462e-13
ENSG00000253497	IGKV1-13	195.153	6.52796	0.836109	7.80755	5.83108e-15	2.61624e-13
ENSG00000290027	#N/A	9.09763	6.52603	0.825056	7.9098	2.57797e-15	1.28595e-13
ENSG00000290104	#N/A	77.5973	6.52007	0.755167	8.63394	5.92733e-18	5.83189e-16
ENSG00000243063	IGKV3-7	180.414	6.50608	0.788867	8.24737	1.61912e-16	1.09657e-14
ENSG00000215177	IGLV8OR8-1	8.89315	6.49211	1.32424	4.9025	9.46238e-07	6.52343e-06
ENSG00000230481	#N/A	30.1838	6.48861	0.986511	6.57733	4.78956e-11	8.60503e-10
ENSG00000260048	#N/A	47.4717	6.47099	0.791109	8.17965	2.84674e-16	1.79201e-14
ENSG00000253691	#N/A	17.3798	6.46279	0.918507	7.03619	1.97567e-12	4.84058e-11
ENSG00000211947	IGHV3-21	1250.36	6.45787	0.762172	8.47299	2.39178e-17	2.0262e-15
ENSG00000253545	IGHV3-52	9.93723	6.45757	0.853368	7.56716	3.81478e-14	1.42717e-12
ENSG00000270999	#N/A	30.0711	6.45235	0.913728	7.06156	1.64645e-12	4.09417e-11
ENSG00000244094	SPRR2F	482.048	6.4521	0.781807	8.25281	1.54716e-16	1.05642e-14
ENSG00000241351	IGKV3-11	2568.6	6.44511	0.806643	7.99003	1.34901e-15	7.14259e-14
ENSG00000226777	FAM30A	378.431	6.4398	0.60363	10.6684	1.42993e-26	1.23226e-23
ENSG00000271569	#N/A	54.5519	6.409	0.831021	7.7122	1.23664e-14	5.17668e-13
ENSG00000211659	IGLV3-25	1487.33	6.40593	0.882899	7.25556	3.99995e-13	1.1543e-11
ENSG00000243264	IGKV2D-29	75.1324	6.40267	0.951855	6.72651	1.73778e-11	3.42499e-10
ENSG00000230709	LOC284191	7.27837	6.40068	1.46253	4.37644	1.20631e-05	6.33472e-05
ENSG00000138684	IL21	7.21748	6.39295	1.17008	5.46368	4.66361e-08	4.30385e-07
ENSG00000211623	IGKV2D-26	8.30076	6.39277	1.0657	5.99865	1.98964e-09	2.46398e-08
ENSG00000241794	SPRR2A	4090.21	6.38472	0.601623	10.6125	2.60659e-26	2.10133e-23
ENSG00000235235	#N/A	14.1631	6.38351	0.789928	8.08112	6.41744e-16	3.74716e-14
ENSG00000134028	ADAMDEC1	280.075	6.3768	0.63815	9.99263	1.64169e-23	6.51229e-21
ENSG00000153292	ADGRF1	30.446	6.36424	0.626447	10.1593	3.01373e-24	1.47679e-21
ENSG00000283571	#N/A	7.07216	6.35885	1.166	5.45355	4.93736e-08	4.52308e-07
ENSG00000224137	LINC01857	12.0821	6.34831	0.852348	7.44803	9.47427e-14	3.20829e-12
ENSG00000124102	PI3	5060.83	6.3456	0.621454	10.2109	1.77228e-24	9.22729e-22
ENSG00000117215	PLA2G2D	147.945	6.30285	0.682625	9.23326	2.62524e-20	4.23274e-18
ENSG00000270356	#N/A	10.2707	6.30269	1.04294	6.04321	1.51079e-09	1.93522e-08
ENSG00000050730	TNIP3	76.6592	6.2974	0.872856	7.21471	5.40502e-13	1.5033e-11
ENSG00000277282	IGHV1OR21-1	15.1969	6.2613	1.02717	6.09566	1.08988e-09	1.44417e-08
ENSG00000197888	UGT2B17	19.0375	6.25977	1.08603	5.76392	8.21804e-09	8.99198e-08
ENSG00000100721	TCL1A	41.1835	6.25885	1.06013	5.90384	3.55139e-09	4.21829e-08
ENSG00000253870	#N/A	9.89587	6.25526	1.11641	5.60299	2.10687e-08	2.11283e-07
ENSG00000259303	IGHV2OR16-5	24.7476	6.22327	1.04991	5.92743	3.07711e-09	3.67943e-08
ENSG00000224607	#N/A	202.585	6.20249	0.772033	8.03397	9.43679e-16	5.17182e-14
ENSG00000261834	#N/A	28.6285	6.19692	0.890858	6.95613	3.49751e-12	7.96776e-11
ENSG00000164935	DCSTAMP	7.12926	6.17109	1.50785	4.09264	4.26482e-05	0.000194848
ENSG00000259490	#N/A	9.3188	6.16615	1.02665	6.00608	1.90057e-09	2.36711e-08
ENSG00000112115	IL17A	9.13276	6.14096	0.838723	7.32179	2.44681e-13	7.34955e-12
ENSG00000204776	#N/A	9.1826	6.14082	0.81577	7.52763	5.16699e-14	1.87686e-12
ENSG00000187054	TMPRSS11A	9.11576	6.13979	0.83543	7.34926	1.9931e-13	6.15692e-12
ENSG00000163739	CXCL1	255.045	6.13727	0.72845	8.42511	3.60421e-17	2.84141e-15
ENSG00000206073	SERPINB4	3963.7	6.12955	0.719736	8.51638	1.64616e-17	1.45368e-15
ENSG00000271375	IGKV1ORY-1	18.6856	6.11775	0.833497	7.33986	2.13825e-13	6.55669e-12
ENSG00000253883	IGHV3-19	39.9231	6.10943	0.790531	7.72826	1.09029e-14	4.59474e-13
ENSG00000253763	IGHV3-6	5.92537	6.10314	1.56584	3.89768	9.71203e-05	0.000403446
ENSG00000283906	IGHV4-80	8.86571	6.09295	0.899292	6.77528	1.2417e-11	2.5373e-10
ENSG00000185962	LCE3A	246.837	6.03813	0.726564	8.31053	9.52742e-17	6.80285e-15
ENSG00000196092	PAX5	73.9099	6.02684	0.712166	8.4627	2.61257e-17	2.19096e-15
ENSG00000163220	S100A9	22131	6.02101	0.605561	9.94286	2.70934e-23	9.67273e-21
ENSG00000211958	IGHV3-38	40.543	6.00325	0.891305	6.73535	1.63535e-11	3.24874e-10
ENSG00000156738	MS4A1	303.938	5.99451	0.663748	9.03131	1.69635e-19	2.35519e-17
ENSG00000223816	#N/A	6.23537	5.97419	1.33982	4.45895	8.23619e-06	4.51127e-05
ENSG00000240505	TNFRSF13B	37.52	5.9715	0.675002	8.84664	9.01918e-19	1.08365e-16
ENSG00000270505	#N/A	152.921	5.9715	0.63009	9.47721	2.61172e-21	5.26366e-19
ENSG00000185155	MIXL1	18.9188	5.96692	0.742305	8.03836	9.10521e-16	5.02314e-14
ENSG00000241566	IGKV2D-24	49.3295	5.95767	0.857209	6.95008	3.65079e-12	8.29425e-11
ENSG00000132704	FCRL2	29.4743	5.95496	0.827548	7.19591	6.20461e-13	1.70395e-11
ENSG00000110777	POU2AF1	522.026	5.94464	0.535801	11.0949	1.32855e-28	1.95305e-25
ENSG00000241294	IGKV2-24	162.812	5.93848	0.759998	7.8138	5.5488e-15	2.49856e-13
ENSG00000237111	IGHJ3P	31.4603	5.91067	0.882799	6.69538	2.15109e-11	4.15696e-10
ENSG00000281990	IGHV1-69-2	25.4297	5.9001	1.08634	5.4312	5.59759e-08	5.06662e-07
ENSG00000048462	TNFRSF17	65.4952	5.88991	0.698137	8.43661	3.26673e-17	2.64203e-15
ENSG00000211597	IGKJ1	23.85	5.87064	0.750579	7.82148	5.22076e-15	2.36362e-13
ENSG00000211978	IGHV5-78	8.65769	5.85984	0.854299	6.85924	6.92285e-12	1.47242e-10
ENSG00000253742	IGHV3-60	4.9022	5.8268	1.34917	4.3188	1.56883e-05	7.99972e-05
ENSG00000253325	IGHV7-34-1	4.85874	5.81614	0.998593	5.82433	5.73414e-09	6.47838e-08
ENSG00000187912	CLEC17A	15.0025	5.81253	0.96357	6.03228	1.61658e-09	2.05494e-08
ENSG00000204933	#N/A	9.43701	5.7951	1.2173	4.76061	1.93012e-06	1.23649e-05
ENSG00000251230	#N/A	22.6738	5.78386	1.0783	5.36386	8.14605e-08	7.13308e-07
ENSG00000211650	IGLV5-45	119.07	5.76347	0.78329	7.35803	1.86648e-13	5.8161e-12
ENSG00000253191	IGKV1D-32	5.37749	5.76325	0.997877	5.77551	7.67183e-09	8.49099e-08
ENSG00000160683	CXCR5	38.2737	5.74527	0.821074	6.99726	2.61013e-12	6.18879e-11
ENSG00000281179	#N/A	31.4299	5.73851	0.745242	7.70019	1.35861e-14	5.6028e-13
ENSG00000204936	CD177	138.22	5.71421	0.824542	6.93017	4.20344e-12	9.4383e-11
ENSG00000163518	FCRL4	4.48403	5.70461	1.84739	3.08793	0.00201557	0.00588585
ENSG00000156755	IGKV1OR-2	7.76751	5.69602	0.915991	6.21843	5.02158e-10	7.2582e-09
ENSG00000163221	S100A12	87.9021	5.69163	0.742347	7.66707	1.75964e-14	7.09277e-13
ENSG00000232613	#N/A	19.5836	5.68953	0.866255	6.56796	5.10107e-11	9.09928e-10
ENSG00000211638	IGLV8-61	133.641	5.68669	0.929499	6.11802	9.4746e-10	1.27369e-08
ENSG00000168081	PNOC	38.221	5.6797	0.684594	8.29645	1.07269e-16	7.53024e-15
ENSG00000211593	IGKJ5	27.7742	5.66815	0.76731	7.38704	1.5013e-13	4.76129e-12
ENSG00000083454	P2RX5	25.7018	5.63781	0.709528	7.94585	1.92857e-15	9.93748e-14
ENSG00000254709	IGLL5	113.125	5.62573	0.761121	7.39136	1.4533e-13	4.63259e-12
ENSG00000149968	MMP3	181.408	5.62296	0.99552	5.64826	1.62076e-08	1.66479e-07
ENSG00000143546	S100A8	11767.2	5.5854	0.567508	9.84199	7.42312e-23	2.26047e-20
ENSG00000211595	IGKJ3	13.9575	5.57985	0.767319	7.27188	3.54518e-13	1.03021e-11
ENSG00000153789	CIBAR2	12.0077	5.57574	0.749871	7.4356	1.04093e-13	3.47163e-12
ENSG00000253274	IGHV1-67	4.68785	5.56425	1.01133	5.50193	3.75666e-08	3.55078e-07
ENSG00000153802	TMPRSS11D	205.398	5.55971	0.583609	9.52643	1.62788e-21	3.50709e-19
ENSG00000147614	ATP6V0D2	27.1041	5.55559	0.980264	5.66745	1.44942e-08	1.50619e-07
ENSG00000261704	#N/A	5.19174	5.51678	1.36683	4.0362	5.4325e-05	0.000241058
ENSG00000004468	CD38	177.252	5.49366	0.537588	10.2191	1.62868e-24	8.66008e-22
ENSG00000211678	#N/A	3.83512	5.47985	1.04739	5.23189	1.67789e-07	1.3672e-06
ENSG00000259842	#N/A	4.40944	5.47433	1.03109	5.30925	1.10077e-07	9.33784e-07
ENSG00000150337	FCGR1A	46.3414	5.45109	0.666669	8.17661	2.91942e-16	1.83315e-14
ENSG00000229228	LINC00582	4.33202	5.4502	0.94472	5.76912	7.96866e-09	8.77677e-08
ENSG00000280655	#N/A	4.89598	5.4267	0.97032	5.5927	2.23571e-08	2.22688e-07
ENSG00000211667	IGLV3-12	15.6872	5.41227	0.828199	6.53499	6.36127e-11	1.10774e-09
ENSG00000142224	IL19	15.6513	5.40244	1.31411	4.1111	3.93784e-05	0.000181402
ENSG00000146666	LINC00525	3.6076	5.38319	0.927025	5.80696	6.36185e-09	7.12955e-08
ENSG00000169429	CXCL8	88.9628	5.32238	0.776438	6.85486	7.13803e-12	1.51432e-10
ENSG00000136244	IL6	35.2919	5.31515	0.839152	6.33396	2.38948e-10	3.70444e-09
ENSG00000198650	TAT	13.0454	5.30689	1.21023	4.38504	1.15964e-05	6.11921e-05
ENSG00000128322	IGLL1	7.96249	5.30396	1.12395	4.71905	2.36949e-06	1.48523e-05
ENSG00000227471	AKR1B15	111.701	5.27739	0.454328	11.6158	3.42509e-31	1.06996e-27
ENSG00000112116	IL17F	3.83819	5.27278	0.877805	6.00678	1.89248e-09	2.36008e-08
ENSG00000211594	IGKJ4	20.9473	5.25312	0.815151	6.44436	1.1609e-10	1.92006e-09
ENSG00000163534	FCRL1	26.4248	5.22753	0.813298	6.42757	1.29662e-10	2.12067e-09
ENSG00000148702	HABP2	3.7049	5.22473	1.02062	5.11916	3.06899e-07	2.35195e-06
ENSG00000070748	CHAT	3.12727	5.17652	1.15083	4.49808	6.85705e-06	3.83886e-05
ENSG00000160856	FCRL3	47.6419	5.17275	0.639186	8.0927	5.83543e-16	3.43137e-14
ENSG00000196805	SPRR2B	2084.63	5.16585	0.566216	9.12346	7.27611e-20	1.08237e-17
ENSG00000290698	#N/A	11.4057	5.16539	0.77056	6.70343	2.03588e-11	3.95634e-10
ENSG00000265612	MIR4539	4.08347	5.15686	0.829908	6.21377	5.17292e-10	7.43823e-09
ENSG00000253364	#N/A	3.47524	5.14059	1.00982	5.09059	3.5695e-07	2.69747e-06
ENSG00000117322	CR2	21.8544	5.11238	0.81727	6.25543	3.96416e-10	5.84391e-09
ENSG00000173391	OLR1	12.3138	5.10774	0.893384	5.7173	1.08232e-08	1.1564e-07
ENSG00000264781	MIR4537	9.25866	5.10142	0.85862	5.94142	2.8257e-09	3.39995e-08
ENSG00000106483	SFRP4	782.438	5.08779	0.499599	10.1838	2.34347e-24	1.17131e-21
ENSG00000211905	IGHJ1	2.90657	5.07579	1.2216	4.15503	3.25242e-05	0.000153332
ENSG00000231292	#N/A	97.6145	5.07205	0.688177	7.37027	1.70289e-13	5.32627e-12
ENSG00000288730	#N/A	5.75975	5.05641	1.23071	4.10852	3.98204e-05	0.000183236
ENSG00000011590	ZBTB32	10.9074	5.04172	0.720226	7.00019	2.55614e-12	6.08385e-11
ENSG00000167634	NLRP7	13.5991	5.02815	0.763137	6.58879	4.43411e-11	8.02409e-10
ENSG00000184995	IFNE	4.93144	5.01402	0.661564	7.57903	3.48147e-14	1.3123e-12
ENSG00000225380	#N/A	3.65709	4.99285	0.848206	5.88636	3.948e-09	4.63867e-08
ENSG00000255733	IFNG-AS1	13.613	4.9926	0.766603	6.51262	7.38504e-11	1.26671e-09
ENSG00000253481	#N/A	3.66951	4.99194	1.06807	4.67378	2.95706e-06	1.81083e-05
ENSG00000198074	AKR1B10	692.332	4.99002	0.457168	10.9151	9.76566e-28	1.10933e-24
ENSG00000169495	HTRA4	25.2702	4.98615	0.685011	7.27893	3.3647e-13	9.83476e-12
ENSG00000171611	PTCRA	4.15734	4.98325	0.917811	5.4295	5.65131e-08	5.11154e-07
ENSG00000137976	DNASE2B	6.3297	4.97905	0.908009	5.48348	4.1704e-08	3.89471e-07
ENSG00000254157	IGKV2-18	4.12855	4.96858	0.83629	5.94122	2.82913e-09	3.40244e-08
ENSG00000276070	CCL4L2	17.415	4.9537	0.68209	7.26254	3.79899e-13	1.1014e-11
ENSG00000141433	ADCYAP1	69.0442	4.95194	0.627692	7.88912	3.04333e-15	1.48547e-13
ENSG00000145113	MUC4	15.4712	4.9174	0.696984	7.05525	1.72285e-12	4.25452e-11
ENSG00000244620	#N/A	2.96904	4.89783	1.04008	4.70909	2.48823e-06	1.55225e-05
ENSG00000290592	#N/A	10.6441	4.89274	0.82062	5.96226	2.48778e-09	3.02247e-08
ENSG00000211961	IGHV1-45	7.16262	4.88159	1.11546	4.37632	1.20699e-05	6.33697e-05
ENSG00000211805	TRAV24	3.28694	4.84835	0.766173	6.32801	2.48342e-10	3.83105e-09
ENSG00000235532	LINC00402	3.74806	4.84741	0.876984	5.52736	3.25078e-08	3.11863e-07
ENSG00000291231	#N/A	13.1378	4.82183	0.647294	7.44922	9.38958e-14	3.18392e-12
ENSG00000211895	IGHA1	23008.5	4.8027	0.655414	7.32774	2.3407e-13	7.0819e-12
ENSG00000070729	CNGB1	30.3911	4.8022	0.896375	5.35736	8.44489e-08	7.36717e-07
ENSG00000186583	SPATC1	3.68028	4.7936	0.720452	6.6536	2.86018e-11	5.37434e-10
ENSG00000170128	GPR25	3.51296	4.74982	0.789151	6.01889	1.75616e-09	2.20988e-08
ENSG00000187621	#N/A	4.6609	4.74818	0.90451	5.24945	1.52555e-07	1.25246e-06
ENSG00000211676	#N/A	3.49628	4.73291	1.15017	4.11497	3.87228e-05	0.000178711
ENSG00000155886	SLC24A2	8.65365	4.7314	0.883646	5.35441	8.5837e-08	7.4744e-07
ENSG00000118785	SPP1	114.691	4.72691	0.717193	6.59084	4.3734e-11	7.91998e-10
ENSG00000271691	#N/A	2.63861	4.72619	0.837983	5.63996	1.7009e-08	1.73712e-07
ENSG00000259772	LINC03034	30.1015	4.71925	0.742566	6.35533	2.07982e-10	3.26487e-09
ENSG00000277632	CCL3	38.2988	4.70273	0.606598	7.75264	9.00048e-15	3.85156e-13
ENSG00000290794	#N/A	2.95523	4.68302	1.58879	2.94753	0.0032032	0.00883371
ENSG00000234593	KAZN-AS1	2.90849	4.6664	1.04358	4.47153	7.76608e-06	4.28343e-05
ENSG00000257221	#N/A	9.7539	4.6639	0.767702	6.07514	1.23878e-09	1.6234e-08
ENSG00000143556	S100A7	10136.3	4.64797	0.536813	8.65846	4.78164e-18	4.83798e-16
ENSG00000117152	RGS4	42.9639	4.63732	0.61779	7.50631	6.08163e-14	2.15889e-12
ENSG00000213606	#N/A	3.28783	4.6313	0.856427	5.4077	6.38405e-08	5.70003e-07
ENSG00000249096	#N/A	49.8404	4.62608	0.588168	7.86524	3.68392e-15	1.76061e-13
ENSG00000211661	IGLV3-22	4.36568	4.62514	1.01624	4.55125	5.33287e-06	3.068e-05
ENSG00000265531	FCGR1CP	13.3741	4.62021	0.722213	6.3973	1.58149e-10	2.55152e-09
ENSG00000181215	C4orf50	3.76386	4.61433	0.828004	5.57283	2.50635e-08	2.47476e-07
ENSG00000099958	DERL3	502.764	4.60419	0.493648	9.32687	1.0904e-20	1.89237e-18
ENSG00000254220	IGKV2D-18	3.65499	4.58612	1.05272	4.35643	1.32202e-05	6.86304e-05
ENSG00000261453	#N/A	2.37779	4.56834	1.15065	3.97022	7.18064e-05	0.000308548
ENSG00000166523	CLEC4E	37.9365	4.56801	0.546132	8.36431	6.04703e-17	4.59335e-15
ENSG00000095970	TREM2	50.9112	4.56429	0.640683	7.12409	1.04768e-12	2.73018e-11
ENSG00000166603	MC4R	3.57625	4.56409	0.93129	4.90083	9.54328e-07	6.57014e-06
ENSG00000197794	#N/A	2.33272	4.55559	0.836416	5.44657	5.13509e-08	4.68875e-07
ENSG00000100985	MMP9	934.023	4.55438	0.487111	9.34978	8.78339e-21	1.57918e-18
ENSG00000166527	CLEC4D	7.84618	4.54299	0.733962	6.18968	6.02852e-10	8.53591e-09
ENSG00000149380	P4HA3	80.5082	4.52921	0.417431	10.8502	1.99018e-27	2.16246e-24
ENSG00000163209	SPRR3	5.05693	4.52155	1.28089	3.53002	0.000415535	0.00145995
ENSG00000148848	ADAM12	935.036	4.52075	0.515559	8.76865	1.80829e-18	1.9996e-16
ENSG00000061656	SPAG4	62.5202	4.51257	0.454178	9.93569	2.91143e-23	1.02478e-20
ENSG00000158859	ADAMTS4	227.834	4.51143	0.506348	8.90975	5.11489e-19	6.45587e-17
ENSG00000291038	#N/A	7.44111	4.50886	0.739875	6.09408	1.10066e-09	1.45769e-08
ENSG00000242048	PRKAG2-AS2	1.92204	4.48088	1.08311	4.13706	3.51783e-05	0.000164233
ENSG00000269404	SPIB	59.0221	4.4565	0.634834	7.01994	2.21957e-12	5.35417e-11
ENSG00000113302	IL12B	4.39425	4.45448	0.883608	5.04124	4.62518e-07	3.41169e-06
ENSG00000229271	#N/A	2.49643	4.45124	0.835862	5.32533	1.00773e-07	8.63355e-07
ENSG00000180535	BHLHA15	178.413	4.42235	0.632704	6.9896	2.75669e-12	6.49316e-11
ENSG00000211898	IGHD	205.086	4.41976	0.818937	5.39695	6.77843e-08	6.01775e-07
ENSG00000169245	CXCL10	144.256	4.41715	0.575983	7.6689	1.73484e-14	7.00589e-13
ENSG00000012124	CD22	143.755	4.41466	0.558556	7.90369	2.70758e-15	1.33462e-13
ENSG00000136573	BLK	64.026	4.41014	0.694428	6.35075	2.14274e-10	3.35311e-09
ENSG00000223949	ROR1-AS1	2.46318	4.40723	0.935923	4.70896	2.48983e-06	1.55248e-05
ENSG00000248571	#N/A	2.44199	4.39159	1.05016	4.18184	2.89165e-05	0.000138069
ENSG00000242512	LINC01206	6.59068	4.38923	0.691684	6.34571	2.21402e-10	3.45601e-09
ENSG00000187510	PLEKHG7	13.225	4.37428	0.549769	7.95658	1.76865e-15	9.15118e-14
ENSG00000093134	VNN3P	32.5426	4.3606	0.464742	9.38285	6.42151e-21	1.18e-18
ENSG00000134061	CD180	89.1052	4.35511	0.419582	10.3797	3.06859e-25	1.96634e-22
ENSG00000186818	LILRB4	351.594	4.353	0.486936	8.93959	3.90627e-19	5.19264e-17
ENSG00000204780	#N/A	2.05742	4.3411	0.833129	5.21059	1.8824e-07	1.51752e-06
ENSG00000234362	LINC01914	3.08751	4.33629	0.765123	5.66744	1.44947e-08	1.50619e-07
ENSG00000225885	#N/A	4.26286	4.30165	0.888014	4.84412	1.27175e-06	8.49564e-06
ENSG00000223350	IGLV9-49	37.6175	4.29894	1.11486	3.85604	0.000115241	0.000470815
ENSG00000167476	JSRP1	80.1061	4.29665	0.435167	9.87358	5.41963e-23	1.75899e-20
ENSG00000152128	TMEM163	23.1111	4.2939	0.579115	7.41459	1.22003e-13	3.9614e-12
ENSG00000105251	SHD	4.85943	4.28594	1.00831	4.25064	2.1316e-05	0.00010505
ENSG00000111537	IFNG	6.11379	4.28587	0.696877	6.15011	7.74275e-10	1.06494e-08
ENSG00000124256	ZBP1	156.085	4.28205	0.488868	8.75912	1.96777e-18	2.15687e-16
ENSG00000163734	CXCL3	29.3564	4.28169	0.576571	7.42613	1.11824e-13	3.68193e-12
ENSG00000125245	GPR18	17.8837	4.27327	0.511357	8.35672	6.44837e-17	4.83938e-15
ENSG00000159556	ISL2	6.59609	4.26418	0.849509	5.01958	5.1785e-07	3.77526e-06
ENSG00000081041	CXCL2	52.8891	4.26276	0.572823	7.44168	9.94147e-14	3.32593e-12
ENSG00000253435	IGKV2-4	2.19223	4.25698	0.909592	4.6801	2.86733e-06	1.76288e-05
ENSG00000132429	POPDC3	4.50688	4.23817	0.86369	4.90705	9.24578e-07	6.38847e-06
ENSG00000251301	#N/A	51.274	4.22842	0.49936	8.46769	2.50313e-17	2.11337e-15
ENSG00000186832	KRT16	23925.7	4.22566	0.568785	7.42928	1.09191e-13	3.60951e-12
ENSG00000139193	CD27	239.13	4.21601	0.450406	9.36046	7.93899e-21	1.4482e-18
ENSG00000275385	CCL18	1270.08	4.18471	0.655357	6.38539	1.70966e-10	2.73522e-09
ENSG00000213886	UBD	2.77528	4.1718	0.804631	5.18473	2.16324e-07	1.72116e-06
ENSG00000285972	CERNA2	37.3314	4.16009	0.430218	9.66973	4.0545e-22	1.03394e-19
ENSG00000183508	TENT5C	1169.13	4.14769	0.494667	8.38482	5.0804e-17	3.89461e-15
ENSG00000254651	#N/A	2.75479	4.14333	0.764123	5.42233	5.88269e-08	5.2959e-07
ENSG00000259590	#N/A	3.1314	4.14307	1.02731	4.03291	5.50907e-05	0.000244109
ENSG00000099985	OSM	13.1789	4.13997	0.647332	6.39544	1.60087e-10	2.58112e-09
ENSG00000240143	#N/A	2.68203	4.137	0.775897	5.33189	9.71963e-08	8.36732e-07
ENSG00000107593	PKD2L1	8.30338	4.13592	0.773352	5.34804	8.89106e-08	7.71247e-07
ENSG00000026751	SLAMF7	847.382	4.12883	0.337902	12.219	2.46068e-34	1.53737e-30
ENSG00000196684	HSH2D	201.364	4.12874	0.477797	8.6412	5.56264e-18	5.53849e-16
ENSG00000185966	LCE3E	703.87	4.11603	0.441284	9.32741	1.0849e-20	1.89237e-18
ENSG00000121594	CD80	14.8256	4.11363	0.539871	7.61965	2.5437e-14	9.96387e-13
ENSG00000104972	LILRB1	184.726	4.11193	0.446479	9.20968	3.27088e-20	5.10891e-18
ENSG00000211599	IGKV5-2	39.355	4.10041	1.07622	3.81	0.000138967	0.000554602
ENSG00000271216	#N/A	6.98998	4.09032	0.896538	4.56234	5.05857e-06	2.92975e-05
ENSG00000121895	TMEM156	56.1412	4.06987	0.46124	8.82376	1.10682e-18	1.28058e-16
ENSG00000188293	IGFL1	29.9051	4.05542	0.565844	7.16702	7.66474e-13	2.06857e-11
ENSG00000186074	CD300LF	31.9709	4.03956	0.606189	6.66386	2.66732e-11	5.03847e-10
ENSG00000206072	SERPINB11	5.48442	4.03776	0.903959	4.46675	7.9417e-06	4.36584e-05
ENSG00000264707	L3MBTL4-AS1	2.92205	4.03669	0.770516	5.23894	1.61498e-07	1.31982e-06
ENSG00000169248	CXCL11	34.9268	4.03242	0.724619	5.56488	2.62337e-08	2.5791e-07
ENSG00000205056	#N/A	6.58217	4.03225	0.755635	5.33623	9.48974e-08	8.19199e-07
ENSG00000177807	KCNJ10	12.6022	4.01334	0.880485	4.5581	5.1618e-06	2.98056e-05
ENSG00000175426	PCSK1	12.4932	4.01083	0.703735	5.69934	1.20274e-08	1.26719e-07
ENSG00000266088	#N/A	20.136	4.0024	0.493849	8.1045	5.29627e-16	3.12906e-14
ENSG00000161929	SCIMP	48.7143	3.99902	0.433253	9.23022	2.70068e-20	4.32645e-18
ENSG00000138755	CXCL9	370.902	3.9986	0.666063	6.00334	1.933e-09	2.39978e-08
ENSG00000168995	SIGLEC7	22.569	3.99644	0.566019	7.06062	1.65762e-12	4.10561e-11
ENSG00000171889	MIR31HG	18.0012	3.99151	0.514302	7.76102	8.42477e-15	3.63006e-13
ENSG00000174837	ADGRE1	14.8696	3.98984	0.642474	6.21011	5.29466e-10	7.58709e-09
ENSG00000225523	IGKV6D-21	26.6134	3.98737	0.770305	5.17636	2.26255e-07	1.79105e-06
ENSG00000177300	CLDN22	5.44175	3.97877	0.636201	6.25395	4.00204e-10	5.89016e-09
ENSG00000057149	SERPINB3	5134.59	3.97629	0.36977	10.7534	5.70929e-27	5.28448e-24
ENSG00000203446	#N/A	5.36001	3.96472	0.970115	4.08686	4.37248e-05	0.000199148
ENSG00000211611	IGKV6-21	41.2458	3.93373	0.66983	5.87272	4.28691e-09	4.98067e-08
ENSG00000255002	LINC02324	1.74924	3.92945	0.889484	4.41767	9.97713e-06	5.35406e-05
ENSG00000234224	TMEM229A	4.95961	3.92613	0.917836	4.2776	1.8892e-05	9.45205e-05
ENSG00000198759	EGFL6	272.533	3.92178	0.51545	7.60845	2.77397e-14	1.07147e-12
ENSG00000070031	SCT	5.5849	3.90768	0.743608	5.25503	1.48e-07	1.21988e-06
ENSG00000233038	#N/A	3.04824	3.9013	0.813159	4.79771	1.60489e-06	1.04529e-05
ENSG00000233912	#N/A	4.57429	3.89036	0.807542	4.81753	1.45344e-06	9.55615e-06
ENSG00000211771	TRBJ2-7	1.97227	3.8836	0.75916	5.11566	3.12652e-07	2.39457e-06
ENSG00000276085	CCL3L1	8.86667	3.86658	0.782098	4.94386	7.65901e-07	5.39477e-06
ENSG00000189127	ANKRD34B	4.03698	3.86048	0.812199	4.75312	2.00301e-06	1.27827e-05
ENSG00000255128	#N/A	4.75851	3.85035	0.954511	4.03385	5.48713e-05	0.000243179
ENSG00000131203	IDO1	105.234	3.84817	0.50404	7.63466	2.2641e-14	8.95285e-13
ENSG00000154165	GPR15	123.507	3.84409	0.754743	5.09325	3.51983e-07	2.66477e-06
ENSG00000169385	RNASE2	3.4085	3.82554	0.866279	4.41606	1.00517e-05	5.38828e-05
ENSG00000092345	DAZL	6.50459	3.82419	0.717783	5.32778	9.94181e-08	8.52921e-07
ENSG00000171864	PRND	52.1254	3.82093	0.532865	7.17054	7.47038e-13	2.02048e-11
ENSG00000278195	SSTR3	5.59894	3.81344	0.787179	4.84444	1.26972e-06	8.48667e-06
ENSG00000289963	#N/A	5.45748	3.80172	0.920657	4.12936	3.63776e-05	0.000169106
ENSG00000027644	INSRR	1.8703	3.79088	0.878094	4.31717	1.58043e-05	8.05231e-05
ENSG00000278982	#N/A	3.79266	3.7906	0.847596	4.47218	7.74272e-06	4.27337e-05
ENSG00000273824	#N/A	7.02933	3.78864	0.713499	5.30995	1.09654e-07	9.31149e-07
ENSG00000187116	LILRA5	15.5016	3.76458	0.597894	6.29641	3.04615e-10	4.60535e-09
ENSG00000104371	DKK4	7.42225	3.73049	0.823365	4.53078	5.87664e-06	3.34769e-05
ENSG00000049249	TNFRSF9	50.477	3.72987	0.435545	8.56369	1.09312e-17	1.01934e-15
ENSG00000135094	SDS	31.6055	3.72166	0.548523	6.78488	1.16186e-11	2.38001e-10
ENSG00000288803	#N/A	5.96212	3.7094	0.59723	6.211	5.26469e-10	7.54848e-09
ENSG00000140519	RHCG	591.06	3.70314	0.686983	5.39044	7.02856e-08	6.23096e-07
ENSG00000291236	#N/A	5.5508	3.70237	0.648427	5.70977	1.13127e-08	1.19897e-07
ENSG00000269553	#N/A	3.5494	3.69868	0.984215	3.758	0.000171275	0.000668697
ENSG00000105697	HAMP	8.90262	3.69298	0.741633	4.97952	6.37422e-07	4.5618e-06
ENSG00000163216	SPRR2D	3434.22	3.68957	0.466648	7.90653	2.64662e-15	1.30974e-13
ENSG00000181333	HEPHL1	579.627	3.68719	0.665837	5.53768	3.06507e-08	2.96552e-07
ENSG00000100453	GZMB	61.5744	3.68451	0.529889	6.95337	3.56665e-12	8.11047e-11
ENSG00000180061	TMEM150B	30.692	3.6767	0.436151	8.42987	3.46042e-17	2.74538e-15
ENSG00000134339	SAA2	43.3066	3.6704	0.67053	5.47388	4.40297e-08	4.08747e-07
ENSG00000275302	CCL4	43.3032	3.65693	0.395424	9.24813	2.28454e-20	3.70733e-18
ENSG00000211890	IGHA2	4084.52	3.6502	0.724955	5.03507	4.77662e-07	3.51096e-06
ENSG00000163202	LCE3D	1929.75	3.61737	0.496665	7.28332	3.25696e-13	9.57584e-12
ENSG00000285492	LOC112267968	2.20159	3.61007	0.929805	3.88262	0.000103339	0.000426796
ENSG00000282431	TRBD1	6.80785	3.60738	0.589584	6.11851	9.44515e-10	1.27042e-08
ENSG00000285424	#N/A	3.24784	3.60009	0.613714	5.86607	4.46255e-09	5.16792e-08
ENSG00000144290	SLC4A10	8.42255	3.59593	0.674745	5.32932	9.85817e-08	8.46617e-07
ENSG00000171401	KRT13	77.4366	3.57132	0.678149	5.26628	1.39217e-07	1.15472e-06
ENSG00000153093	ACOXL	10.5189	3.56951	0.772458	4.62097	3.81954e-06	2.28086e-05
ENSG00000171951	SCG2	9.88881	3.54203	0.603458	5.86955	4.36987e-09	5.07234e-08
ENSG00000172156	CCL11	3.10936	3.53462	0.745468	4.74148	2.12159e-06	1.34332e-05
ENSG00000188389	PDCD1	46.2744	3.53237	0.547335	6.45376	1.09109e-10	1.82026e-09
ENSG00000188404	SELL	216.244	3.5259	0.466896	7.55178	4.2935e-14	1.58492e-12
ENSG00000143185	XCL2	8.41018	3.52041	0.532245	6.61427	3.73395e-11	6.85637e-10
ENSG00000226791	LINC02611	13.3122	3.51282	0.478997	7.3337	2.23879e-13	6.8148e-12
ENSG00000012223	LTF	1099.9	3.51021	0.654286	5.36494	8.09766e-08	7.09568e-07
ENSG00000188820	CALHM6	33.0482	3.50764	0.461935	7.59336	3.11707e-14	1.19111e-12
ENSG00000263482	#N/A	1.77443	3.50408	0.91214	3.8416	0.000122233	0.000496382
ENSG00000291127	#N/A	242.323	3.50207	0.477098	7.34035	2.13038e-13	6.54288e-12
ENSG00000167483	NIBAN3	52.2252	3.49022	0.489871	7.12477	1.04251e-12	2.72241e-11
ENSG00000116748	AMPD1	10.7325	3.4844	0.610213	5.71013	1.12887e-08	1.19693e-07
ENSG00000205420	KRT6A	42090	3.48054	0.594923	5.8504	4.90378e-09	5.62932e-08
ENSG00000258732	#N/A	4.43841	3.47679	0.767504	4.53	5.89835e-06	3.35929e-05
ENSG00000253535	#N/A	1.32624	3.47461	1.14631	3.03112	0.00243651	0.00694545
ENSG00000189233	NUGGC	72.7377	3.47296	0.50085	6.93413	4.08719e-12	9.19379e-11
ENSG00000167077	MEI1	126.765	3.47201	0.388261	8.94245	3.80621e-19	5.08668e-17
ENSG00000197249	SERPINA1	327.299	3.46223	0.491688	7.04151	1.90165e-12	4.67297e-11
ENSG00000121966	CXCR4	419.34	3.46046	0.342086	10.1158	4.70377e-24	2.21796e-21
ENSG00000121270	ABCC11	89.0709	3.45597	0.714455	4.8372	1.31679e-06	8.74045e-06
ENSG00000261218	#N/A	10.4971	3.44522	0.57931	5.94712	2.72902e-09	3.29314e-08
ENSG00000273272	#N/A	9.5351	3.43169	0.608674	5.63797	1.72066e-08	1.75514e-07
ENSG00000162894	FCMR	148.797	3.4282	0.340621	10.0646	7.9248e-24	3.53658e-21
ENSG00000102096	PIM2	757.824	3.42677	0.363971	9.41496	4.73275e-21	9.02871e-19
ENSG00000196611	MMP1	169.988	3.41933	0.878724	3.89125	9.97304e-05	0.000412985
ENSG00000203747	FCGR3A	265.62	3.41873	0.468756	7.29321	3.02665e-13	8.94079e-12
ENSG00000090104	RGS1	198.577	3.4169	0.38343	8.91141	5.03886e-19	6.39219e-17
ENSG00000288742	#N/A	5.22526	3.41569	0.68751	4.96821	6.75741e-07	4.82223e-06
ENSG00000172578	KLHL6	277.079	3.4131	0.357436	9.54885	1.31146e-21	2.92631e-19
ENSG00000117009	KMO	32.7213	3.41294	0.422488	8.0782	6.57309e-16	3.82909e-14
ENSG00000211814	TRAV35	2.38147	3.40558	0.810201	4.20338	2.6296e-05	0.000126963
ENSG00000124557	BTN1A1	4.9407	3.39155	0.797977	4.25018	2.136e-05	0.000105205
ENSG00000105371	ICAM4	14.2972	3.39104	0.455352	7.44708	9.54281e-14	3.22276e-12
ENSG00000253417	LINC02159	15.8903	3.38587	0.467606	7.24086	4.45844e-13	1.26759e-11
ENSG00000186431	FCAR	5.5528	3.37649	0.74086	4.55752	5.17602e-06	2.98739e-05
ENSG00000287046	#N/A	2.5324	3.37346	0.996294	3.38601	0.00070916	0.00234892
ENSG00000171051	FPR1	96.6035	3.36715	0.543397	6.19648	5.77417e-10	8.19553e-09
ENSG00000291135	#N/A	5.17874	3.35971	0.707875	4.74619	2.07289e-06	1.31782e-05
ENSG00000088882	CPXM1	1051.49	3.35965	0.462767	7.25992	3.87331e-13	1.12034e-11
ENSG00000254521	SIGLEC12	5.10441	3.359	0.905526	3.70944	0.000207717	0.00079447
ENSG00000176797	DEFB103B	162.382	3.35219	0.568429	5.89729	3.69524e-09	4.37046e-08
ENSG00000090382	LYZ	4276.39	3.34945	0.340503	9.83677	7.81826e-23	2.32603e-20
ENSG00000237166	#N/A	2.72397	3.34772	0.750789	4.45893	8.23694e-06	4.51127e-05
ENSG00000159263	SIM2	15.9271	3.34652	0.543485	6.15753	7.38869e-10	1.02186e-08
ENSG00000115919	KYNU	228.135	3.33837	0.265281	12.5843	2.57719e-36	3.22033e-32
ENSG00000104951	IL4I1	118.579	3.33722	0.425551	7.84211	4.43041e-15	2.05038e-13
ENSG00000177272	KCNA3	302.821	3.32505	0.42679	7.79084	6.65673e-15	2.93919e-13
ENSG00000137745	MMP13	51.7455	3.32042	0.958676	3.46355	0.000533107	0.00182081
ENSG00000233355	CHRM3-AS2	17.6329	3.3204	0.516178	6.43267	1.25382e-10	2.05605e-09
ENSG00000035720	STAP1	27.107	3.31562	0.438068	7.56875	3.76841e-14	1.41194e-12
ENSG00000172215	CXCR6	89.1362	3.31248	0.408641	8.10609	5.22743e-16	3.10306e-14
ENSG00000232884	#N/A	11.8238	3.30576	0.457437	7.22671	4.94826e-13	1.3879e-11
ENSG00000225079	FTH1P22	4.03461	3.30238	0.711743	4.63986	3.4865e-06	2.10107e-05
ENSG00000187862	TTC24	11.151	3.29931	0.589321	5.5985	2.1622e-08	2.16142e-07
ENSG00000188596	CFAP54	20.4495	3.28707	0.440273	7.46599	8.26747e-14	2.84199e-12
ENSG00000182162.1	#N/A	117.391	3.27544	0.376902	8.69044	3.61052e-18	3.744e-16
ENSG00000177822	#N/A	5.66821	3.27167	0.683343	4.78775	1.68664e-06	1.09369e-05
ENSG00000182162	P2RY8	69.1056	3.27122	0.386892	8.45513	2.78777e-17	2.29931e-15
ENSG00000198216	CACNA1E	12.94	3.26291	0.554077	5.88891	3.88747e-09	4.57185e-08
ENSG00000163735	CXCL5	10.1242	3.26052	0.640645	5.08944	3.5913e-07	2.71067e-06
ENSG00000128383	APOBEC3A	37.3415	3.25974	0.658776	4.94817	7.49153e-07	5.29171e-06
ENSG00000128218	VPREB3	5.62743	3.25844	0.753017	4.32718	1.51033e-05	7.72665e-05
ENSG00000286546	LOC613266	1.97801	3.25356	0.958941	3.39286	0.000691657	0.00229734
ENSG00000124780	KCNK17	3.9276	3.25292	0.922832	3.52494	0.000423586	0.00148573
ENSG00000189377	CXCL17	10.0004	3.25084	0.648676	5.0115	5.40077e-07	3.91787e-06
ENSG00000152969	JAKMIP1	2.61123	3.2502	0.667993	4.86563	1.14094e-06	7.71465e-06
ENSG00000231971	CT69	23.046	3.2498	0.453722	7.16254	7.91983e-13	2.13051e-11
ENSG00000287335	#N/A	4.31158	3.24666	0.787729	4.12154	3.76345e-05	0.000174397
ENSG00000145088	EAF2	64.2746	3.24613	0.366444	8.85847	8.11192e-19	9.88903e-17
ENSG00000111536	IL26	7.43933	3.24564	0.588918	5.51119	3.5641e-08	3.38413e-07
ENSG00000176177	ENTHD1	3.0589	3.24119	0.734819	4.41086	1.0296e-05	5.50321e-05
ENSG00000134640	MTNR1B	4.40879	3.23658	0.618295	5.23468	1.65273e-07	1.34758e-06
ENSG00000078725	BRINP1	9.40526	3.23633	0.5567	5.81341	6.12127e-09	6.89395e-08
ENSG00000172350	ABCG4	57.747	3.21531	0.373746	8.60291	7.77227e-18	7.41362e-16
ENSG00000111796	KLRB1	100.357	3.21282	0.37144	8.64963	5.16664e-18	5.18552e-16
ENSG00000285820	#N/A	7.11965	3.20742	0.602948	5.31956	1.04017e-07	8.87801e-07
ENSG00000103449	SALL1	7.89204	3.20571	0.633189	5.0628	4.13153e-07	3.07661e-06
ENSG00000224784	S100A15A	1.97802	3.2054	0.998256	3.211	0.00132275	0.00406354
ENSG00000181577	C6orf223	14.2807	3.19097	0.598491	5.3317	9.72996e-08	8.37044e-07
ENSG00000291212	#N/A	6.21933	3.1901	0.508808	6.26975	3.61627e-10	5.37772e-09
ENSG00000129988	LBP	5.51336	3.18966	0.931585	3.4239	0.000617285	0.0020743
ENSG00000205639	MFSD2B	26.2828	3.18819	0.372321	8.56302	1.09948e-17	1.02145e-15
ENSG00000145287	PLAC8	35.623	3.18401	0.41513	7.66992	1.72105e-14	6.98226e-13
ENSG00000286962	#N/A	9.55492	3.1811	0.650595	4.88952	1.01083e-06	6.91345e-06
ENSG00000223749	#N/A	54.2672	3.18085	0.490519	6.48465	8.89357e-11	1.50582e-09
ENSG00000188373	C10orf99	430.275	3.17688	0.518287	6.12958	8.81135e-10	1.19158e-08
ENSG00000122188	LAX1	245.956	3.17679	0.372508	8.52811	1.48752e-17	1.32766e-15
ENSG00000253214	LOC105375924	5.46465	3.17331	0.578401	5.48634	4.10338e-08	3.8393e-07
ENSG00000225684	FAM225B	19.833	3.17112	0.380562	8.33273	7.9002e-17	5.82401e-15
ENSG00000162739	SLAMF6	115.162	3.16278	0.369648	8.5562	1.16648e-17	1.0757e-15
ENSG00000230838	LINC01614	9.74758	3.16244	0.958217	3.30034	0.000965672	0.00307546
ENSG00000211724	TRBV6-6	2.864	3.16199	0.72359	4.36986	1.24326e-05	6.50414e-05
ENSG00000184557	SOCS3	937.392	3.16031	0.386078	8.18568	2.70761e-16	1.72617e-14
ENSG00000273132	#N/A	71.6285	3.16014	0.376069	8.40309	4.34871e-17	3.38562e-15
ENSG00000177243	DEFB103B	27.3977	3.15746	0.568615	5.55289	2.80982e-08	2.74191e-07
ENSG00000260719	#N/A	7.41019	3.15679	0.520601	6.06375	1.32987e-09	1.72111e-08
ENSG00000140379	BCL2A1	48.7536	3.15314	0.401425	7.85488	4.00142e-15	1.87969e-13
ENSG00000250929	#N/A	23.5015	3.15099	0.427708	7.36716	1.74305e-13	5.44507e-12
ENSG00000248099	INSL3	2.51037	3.15083	0.793882	3.96888	7.22099e-05	0.000310122
ENSG00000211791	TRAV13-2	5.59763	3.14968	0.562808	5.59636	2.18901e-08	2.18473e-07
ENSG00000159618	ADGRG5	55.4896	3.14148	0.36371	8.63731	5.75499e-18	5.6847e-16
ENSG00000027869	SH2D2A	62.6165	3.13068	0.347195	9.01706	1.93198e-19	2.65286e-17
ENSG00000211776	TRAV2	4.2575	3.12705	0.593443	5.26933	1.36924e-07	1.13797e-06
ENSG00000188822	CNR2	16.2359	3.12602	0.542129	5.76619	8.10839e-09	8.89538e-08
ENSG00000235621	LINC00494	5.09377	3.1228	0.569718	5.48131	4.22184e-08	3.93834e-07
ENSG00000149305	HTR3B	6.77931	3.12012	0.64567	4.83237	1.34916e-06	8.94345e-06
ENSG00000285917	#N/A	1.82003	3.11396	0.895861	3.47594	0.00050907	0.00174971
ENSG00000182183	SHISAL2A	7.17029	3.11049	0.6336	4.90923	9.14337e-07	6.32444e-06
ENSG00000132744	ACY3	6.64355	3.10367	0.656762	4.72572	2.29304e-06	1.44056e-05
ENSG00000160883	HK3	130.05	3.10224	0.386343	8.02975	9.76688e-16	5.32935e-14
ENSG00000170465	KRT6C	2051.69	3.08617	0.491983	6.27293	3.54325e-10	5.28338e-09
ENSG00000135114	OASL	118.43	3.08067	0.381756	8.06974	7.04463e-16	4.03723e-14
ENSG00000174123	TLR10	59.974	3.07481	0.430598	7.14078	9.28018e-13	2.45939e-11
ENSG00000277089	#N/A	25.6494	3.06846	0.704294	4.35679	1.31984e-05	6.85598e-05
ENSG00000103522	IL21R	130.524	3.06808	0.343417	8.93399	4.10911e-19	5.34848e-17
ENSG00000130487	KLHDC7B	100.867	3.06519	0.544867	5.62558	1.84887e-08	1.8775e-07
ENSG00000242515	UGT1A10	9.16818	3.06492	0.589852	5.19609	2.03529e-07	1.62869e-06
ENSG00000181408	UTS2R	18.0815	3.06347	0.514422	5.95517	2.59806e-09	3.14727e-08
ENSG00000204610	TRIM15	35.4925	3.06208	0.456982	6.70066	2.0748e-11	4.02261e-10
ENSG00000163568	AIM2	53.8605	3.05932	0.375332	8.15099	3.6097e-16	2.21103e-14
ENSG00000271856	LINC01215	20.0708	3.04088	0.500755	6.07259	1.2586e-09	1.64249e-08
ENSG00000172602	RND1	38.2704	3.03677	0.56744	5.3517	8.71325e-08	7.57928e-07
ENSG00000261039	LINC02544	12.8668	3.03226	0.725653	4.17866	2.93227e-05	0.000139715
ENSG00000289470	#N/A	3.63339	3.02896	0.702672	4.31062	1.62794e-05	8.2674e-05
ENSG00000189410	SH2D5	18.7576	3.02772	0.580034	5.2199	1.79021e-07	1.45116e-06
ENSG00000198178	CLEC4C	9.78216	3.01786	0.471934	6.39466	1.609e-10	2.59256e-09
ENSG00000273855	#N/A	2.60378	3.01516	0.652342	4.62205	3.79969e-06	2.27172e-05
ENSG00000104368	PLAT	629.944	3.01346	0.468908	6.42655	1.3053e-10	2.13292e-09
ENSG00000119125	GDA	358.903	3.01084	0.624301	4.82274	1.41601e-06	9.32972e-06
ENSG00000105246	EBI3	24.9707	3.0091	0.455872	6.60075	4.09084e-11	7.44605e-10
ENSG00000161405	IKZF3	352.948	3.00725	0.346406	8.68129	3.9129e-18	4.02417e-16
ENSG00000165474	GJB2	7924.15	3.00685	0.414623	7.25202	4.10592e-13	1.18278e-11
ENSG00000231528	FAM225A	69.7889	2.99209	0.383827	7.79542	6.41968e-15	2.84963e-13
ENSG00000225370	#N/A	2.66843	2.98245	0.768538	3.88068	0.000104166	0.000429986
ENSG00000007312	CD79B	153.458	2.97939	0.392923	7.58264	3.38602e-14	1.28212e-12
ENSG00000173369	C1QB	873.437	2.97857	0.339265	8.77948	1.64233e-18	1.82415e-16
ENSG00000255422	LOC105369519	4.9452	2.97493	0.53018	5.61117	2.00968e-08	2.02516e-07
ENSG00000120217	CD274	136.524	2.9711	0.358662	8.28385	1.19251e-16	8.32458e-15
ENSG00000018280	SLC11A1	106.1	2.96713	0.556668	5.33017	9.81229e-08	8.43256e-07
ENSG00000105374	NKG7	89.924	2.96305	0.368561	8.03951	9.01963e-16	4.98694e-14
ENSG00000130208	APOC1	357.926	2.96086	0.657325	4.5044	6.65594e-06	3.74131e-05
ENSG00000154451	GBP5	303.24	2.95917	0.40063	7.38629	1.50982e-13	4.78224e-12
ENSG00000154096	THY1	2893.78	2.95902	0.313402	9.44161	3.67099e-21	7.16731e-19
ENSG00000174325	#N/A	4.39682	2.95582	0.774818	3.81485	0.000136264	0.000545384
ENSG00000091490	SEL1L3	921.437	2.94827	0.330196	8.92883	4.30526e-19	5.54602e-17
ENSG00000234883	MIR155HG	36.6363	2.94816	0.403557	7.30543	2.76378e-13	8.21281e-12
ENSG00000126353	CCR7	107.223	2.94441	0.379891	7.75066	9.1414e-15	3.89851e-13
ENSG00000164588	HCN1	13.4592	2.9309	0.513342	5.70945	1.13339e-08	1.2007e-07
ENSG00000064886	CHI3L2	745.246	2.92992	0.467314	6.26971	3.61728e-10	5.37772e-09
ENSG00000170298	LGALS9B	41.7975	2.92731	0.494739	5.91687	3.2812e-09	3.91223e-08
ENSG00000272457	#N/A	2.69234	2.92554	0.745383	3.92488	8.67742e-05	0.000364589
ENSG00000174527	MYO1H	10.1373	2.9174	0.478024	6.10305	1.04066e-09	1.38779e-08
ENSG00000136634	IL10	15.4054	2.91521	0.468933	6.21668	5.07797e-10	7.32276e-09
ENSG00000244122	UGT1A7	111.951	2.91178	0.37567	7.7509	9.12463e-15	3.89801e-13
ENSG00000124772	CPNE5	211.467	2.90918	0.367916	7.90719	2.63268e-15	1.30802e-13
ENSG00000275995	#N/A	2.0583	2.90518	0.820001	3.5429	0.000395753	0.0014001
ENSG00000196932	TMEM26	14.2447	2.90216	0.530019	5.47558	4.36081e-08	4.05586e-07
ENSG00000091106	NLRC4	23.4492	2.89802	0.434207	6.67429	2.48428e-11	4.72127e-10
ENSG00000163600	ICOS	37.8402	2.89501	0.415557	6.96658	3.24728e-12	7.47262e-11
ENSG00000121797	CCRL2	35.6158	2.8917	0.339075	8.5282	1.48648e-17	1.32766e-15
ENSG00000198959	TGM2	155.142	2.88993	0.342682	8.43327	3.36143e-17	2.68928e-15
ENSG00000121380	BCL2L14	6.56514	2.88771	0.543868	5.30958	1.09877e-07	9.32724e-07
ENSG00000070915	SLC12A3	9.2316	2.88739	0.602907	4.78911	1.67521e-06	1.08741e-05
ENSG00000158517	NCF1	157.739	2.88636	0.410712	7.0277	2.09965e-12	5.11926e-11
ENSG00000211792	TRAV14DV4	4.09117	2.88525	0.572796	5.03714	4.72545e-07	3.47949e-06
ENSG00000203710	CR1	64.4211	2.88214	0.433314	6.65139	2.90329e-11	5.44307e-10
ENSG00000268941	LINC01711	4.03077	2.88101	0.712406	4.04406	5.25332e-05	0.000233854
ENSG00000256262	#N/A	12.3437	2.87661	0.43858	6.55892	5.42002e-11	9.5997e-10
ENSG00000134545	KLRC1	8.80463	2.8764	0.505574	5.68938	1.27502e-08	1.33939e-07
ENSG00000254887	POU2F2-AS1	2.62311	2.87584	0.807314	3.56223	0.000367722	0.00131107
ENSG00000101463	SYNDIG1	16.9781	2.87457	0.468566	6.13482	8.52541e-10	1.15919e-08
ENSG00000211753	TRBV28	12.9291	2.87329	0.526353	5.45885	4.7922e-08	4.40463e-07
ENSG00000136250	AOAH	146.128	2.87271	0.344834	8.33071	8.03575e-17	5.87197e-15
ENSG00000015413	DPEP1	39.9694	2.86644	0.792527	3.61683	0.000298227	0.0010893
ENSG00000138829	FBN2	90.0498	2.86346	0.403657	7.09381	1.30467e-12	3.31351e-11
ENSG00000169962	TAS1R3	45.9848	2.85884	0.478731	5.9717	2.34798e-09	2.87052e-08
ENSG00000081052	COL4A4	86.9005	2.85765	0.343647	8.31565	9.12478e-17	6.61238e-15
ENSG00000137757	CASP5	7.05301	2.85298	0.681888	4.18393	2.86507e-05	0.000136878
ENSG00000069011	PITX1	155.995	2.85109	0.517106	5.51355	3.51663e-08	3.34796e-07
ENSG00000287426	#N/A	4.18189	2.84982	0.577799	4.9322	8.13078e-07	5.69496e-06
ENSG00000163599	CTLA4	45.9565	2.84883	0.442774	6.43405	1.2425e-10	2.04151e-09
ENSG00000128713	HOXD11	5.32457	2.84777	0.749705	3.79852	0.000145562	0.000577695
ENSG00000132465	JCHAIN	3028.94	2.84228	0.607312	4.68009	2.86747e-06	1.76288e-05
ENSG00000228863	#N/A	11.5083	2.84207	0.521915	5.44546	5.16725e-08	4.71466e-07
ENSG00000245164	LINC00861	52.6502	2.8389	0.348802	8.13901	3.98509e-16	2.42906e-14
ENSG00000085265	FCN1	246.068	2.83828	0.391898	7.24239	4.40837e-13	1.25621e-11
ENSG00000115009	CCL20	33.384	2.83784	0.447293	6.34447	2.23187e-10	3.48152e-09
ENSG00000108700	CCL8	25.7326	2.82946	0.488376	5.79361	6.88905e-09	7.67905e-08
ENSG00000287927	LOC107986954	50.6458	2.82128	0.369431	7.63682	2.22659e-14	8.8185e-13
ENSG00000182585	EPGN	69.2561	2.8188	0.672935	4.18881	2.80417e-05	0.000134328
ENSG00000205784	ARRDC5	10.6313	2.81716	0.406133	6.93655	4.01793e-12	9.04613e-11
ENSG00000168421	RHOH	111.1	2.81341	0.344262	8.17232	3.02523e-16	1.89009e-14
ENSG00000171551	ECEL1	13.295	2.81314	0.593655	4.73868	2.15113e-06	1.3603e-05
ENSG00000151388	ADAMTS12	265.417	2.81235	0.355656	7.90751	2.62584e-15	1.30722e-13
ENSG00000178562	CD28	101.6	2.81164	0.333024	8.44276	3.09934e-17	2.51735e-15
ENSG00000211714	TRBV7-3	3.60261	2.80951	0.698781	4.02059	5.80535e-05	0.00025556
ENSG00000176956	LY6H	3.97758	2.80646	0.705413	3.97847	6.936e-05	0.000299322
ENSG00000141526	SLC16A3	436.485	2.8048	0.325325	8.62154	6.60619e-18	6.32549e-16
ENSG00000286122	#N/A	3.75778	2.80378	0.699212	4.00992	6.07402e-05	0.000265935
ENSG00000165168	CYBB	1107.44	2.80332	0.337154	8.31466	9.2015e-17	6.64609e-15
ENSG00000133863	TEX15	1.8328	2.79667	0.848939	3.29431	0.000986642	0.00313244
ENSG00000258168	#N/A	17.3471	2.79241	0.649166	4.30154	1.69613e-05	8.56323e-05
ENSG00000178789	CD300LB	16.9936	2.79221	0.386717	7.22028	5.18823e-13	1.4487e-11
ENSG00000100867	DHRS2	29.0448	2.789	0.923717	3.01933	0.00253337	0.00718877
ENSG00000125538	IL1B	59.5951	2.77972	0.583735	4.76195	1.91728e-06	1.22921e-05
ENSG00000232759	STEAP1B-AS1	5.03215	2.77133	0.48926	5.66434	1.47588e-08	1.53044e-07
ENSG00000271926	#N/A	2.87277	2.76907	0.638568	4.33637	1.44856e-05	7.44875e-05
ENSG00000164694	FNDC1	883.463	2.76855	0.507211	5.45838	4.8049e-08	4.41468e-07
ENSG00000162594	IL23R	5.63908	2.76731	0.473238	5.84761	4.98688e-09	5.7116e-08
ENSG00000171916	LGALS9C	49.9253	2.76253	0.406739	6.79191	1.1066e-11	2.27801e-10
ENSG00000150551	LYPD1	29.4777	2.7625	0.429885	6.42613	1.30893e-10	2.13661e-09
ENSG00000106366	SERPINE1	403.152	2.76217	0.428082	6.45243	1.10067e-10	1.83502e-09
ENSG00000198574	SH2D1B	5.63715	2.76038	0.691182	3.99371	6.50468e-05	0.000282706
ENSG00000211891	IGHE	18.0835	2.76018	0.827274	3.33648	0.000848462	0.0027509
ENSG00000211803	TRAV23DV6	3.75885	2.75595	0.536481	5.13708	2.79033e-07	2.16227e-06
ENSG00000113749	HRH2	228.64	2.75448	0.339821	8.1057	5.24443e-16	3.10577e-14
ENSG00000186810	CXCR3	65.1817	2.75388	0.36092	7.63016	2.34468e-14	9.24227e-13
ENSG00000137869	CYP19A1	20.8845	2.75129	0.595412	4.62082	3.82222e-06	2.28192e-05
ENSG00000163823	CCR1	167.445	2.74743	0.333892	8.22849	1.89581e-16	1.26342e-14
ENSG00000163508	EOMES	48.7713	2.73827	0.388045	7.05657	1.70665e-12	4.21868e-11
ENSG00000234380	LINC01426	7.98064	2.73775	0.49481	5.53294	3.14914e-08	3.03744e-07
ENSG00000276557	TRBV18	5.3334	2.73699	0.533541	5.12986	2.89952e-07	2.23925e-06
ENSG00000247774	PCED1B-AS1	124.287	2.73683	0.338869	8.07638	6.67203e-16	3.85974e-14
ENSG00000135116	HRK	11.5366	2.73564	0.494153	5.53601	3.09431e-08	2.98991e-07
ENSG00000151025	GPR158	11.2374	2.73378	0.494287	5.53075	3.18858e-08	3.06719e-07
ENSG00000139329	LUM	6984.19	2.73198	0.310185	8.80759	1.27867e-18	1.46584e-16
ENSG00000141485	SLC13A5	5.50864	2.73059	0.760605	3.59002	0.000330655	0.00119396
ENSG00000223552	#N/A	7.91729	2.72578	0.526122	5.18088	2.20845e-07	1.75489e-06
ENSG00000183918	SH2D1A	66.7561	2.72255	0.363976	7.48002	7.43087e-14	2.58282e-12
ENSG00000267013	LINC01929	6.86655	2.71965	0.718244	3.78653	0.000152765	0.000603213
ENSG00000211789	TRAV12-2	7.25554	2.71606	0.523532	5.18796	2.12615e-07	1.69434e-06
ENSG00000165178	NCF1C	112.21	2.71201	0.388398	6.98254	2.89881e-12	6.79589e-11
ENSG00000211785	TRAV12-1	5.59543	2.70957	0.521553	5.19519	2.04507e-07	1.63494e-06
ENSG00000211734	TRBV5-1	10.8136	2.70816	0.513702	5.27184	1.3506e-07	1.12435e-06
ENSG00000211817	TRAV38-2DV8	3.07677	2.70524	0.607471	4.45327	8.45705e-06	4.61968e-05
ENSG00000240122	#N/A	10.493	2.70345	0.487366	5.54706	2.90508e-08	2.82494e-07
ENSG00000132185	FCRLA	89.1337	2.7028	0.490495	5.51036	3.58103e-08	3.39892e-07
ENSG00000122787	AKR1D1	2.41067	2.70069	0.864978	3.12227	0.00179464	0.00531584
ENSG00000089012	SIRPG	36.5132	2.70022	0.428611	6.29992	2.97799e-10	4.51252e-09
ENSG00000233682	#N/A	6.31277	2.68995	0.594243	4.52669	5.99148e-06	3.40174e-05
ENSG00000188060	RAB42	74.6271	2.68668	0.335503	8.00794	1.1665e-15	6.26923e-14
ENSG00000171643	S100Z	3.49511	2.68129	0.647221	4.14277	3.43129e-05	0.000160465
ENSG00000165566	AMER2	8.46561	2.67989	0.596344	4.49387	6.99405e-06	3.90763e-05
ENSG00000154589	LY96	90.7442	2.67861	0.280909	9.53549	1.49183e-21	3.27038e-19
ENSG00000283063	TRBV6-3	6.04578	2.67732	0.489327	5.47144	4.46405e-08	4.13956e-07
ENSG00000253686	LINC01484	17.7318	2.67585	0.573377	4.66683	3.0588e-06	1.86627e-05
ENSG00000145107	TM4SF19	18.0075	2.67585	0.513144	5.21461	1.84204e-07	1.48883e-06
ENSG00000115523	GNLY	103.391	2.675	0.369381	7.24182	4.42688e-13	1.26005e-11
ENSG00000116771	AGMAT	12.5821	2.67404	0.481246	5.5565	2.75237e-08	2.69005e-07
ENSG00000188037	CLCN1	3.85162	2.67285	0.67012	3.98862	6.6458e-05	0.000287992
ENSG00000286796	#N/A	1.82675	2.67049	0.773711	3.45153	0.000557409	0.00189553
ENSG00000204613	TRIM10	45.5279	2.67048	0.401411	6.65273	2.87712e-11	5.4021e-10
ENSG00000120457	KCNJ5	141.124	2.66994	0.388599	6.8707	6.38869e-12	1.37165e-10
ENSG00000122122	SASH3	326.132	2.66964	0.301792	8.84596	9.07445e-19	1.08507e-16
ENSG00000163564	PYHIN1	32.1524	2.66672	0.34477	7.73478	1.03583e-14	4.40244e-13
ENSG00000249378	LINC01060	2.54592	2.66469	0.652308	4.08502	4.40735e-05	0.000200554
ENSG00000131042	LILRB2	179.385	2.66045	0.359749	7.39529	1.41095e-13	4.51485e-12
ENSG00000142621	FHAD1	21.1495	2.65992	0.458599	5.8001	6.62749e-09	7.4165e-08
ENSG00000007129	CEACAM21	26.159	2.65939	0.38447	6.91704	4.61194e-12	1.0236e-10
ENSG00000100342	APOL1	783.216	2.65882	0.256783	10.3543	3.99927e-25	2.4415e-22
ENSG00000171049	FPR2	14.631	2.65751	0.67601	3.93116	8.45354e-05	0.00035608
ENSG00000291143	#N/A	23.9074	2.65045	0.391652	6.76737	1.31142e-11	2.6667e-10
ENSG00000148346	LCN2	674.148	2.65025	0.518186	5.11448	3.14608e-07	2.40734e-06
ENSG00000113088	GZMK	101.781	2.65001	0.414711	6.39	1.65883e-10	2.65914e-09
ENSG00000105967	TFEC	153.521	2.64495	0.321358	8.23052	1.86395e-16	1.24551e-14
ENSG00000229274	LINC02829	3.94331	2.63954	0.643589	4.10129	4.10852e-05	0.000188396
ENSG00000091181	IL5RA	22.6866	2.63904	0.388756	6.7884	1.13381e-11	2.32635e-10
ENSG00000211782	TRAV8-1	2.46174	2.6342	0.782757	3.36529	0.000764634	0.00251103
ENSG00000160791	CCR5	199.096	2.631	0.28034	9.38503	6.28982e-21	1.17653e-18
ENSG00000211752	TRBV27	5.85233	2.62863	0.53139	4.94671	7.54792e-07	5.32552e-06
ENSG00000284734	#N/A	2.59076	2.62703	0.609718	4.3086	1.64295e-05	8.32838e-05
ENSG00000138135	CH25H	68.9576	2.62648	0.302793	8.67416	4.16624e-18	4.26715e-16
ENSG00000242258	LINC00996	13.9114	2.6235	0.549738	4.77227	1.82161e-06	1.1736e-05
ENSG00000125910	S1PR4	80.5363	2.62324	0.318005	8.24904	1.59667e-16	1.08431e-14
ENSG00000198400	NTRK1	7.43986	2.62086	0.412334	6.35616	2.06864e-10	3.24937e-09
ENSG00000271503	CCL5	308.011	2.62024	0.362534	7.22757	4.917e-13	1.38068e-11
ENSG00000120436	GPR31	3.47428	2.62011	0.812585	3.22442	0.00126229	0.00389553
ENSG00000267123	SCAT1	2.78322	2.61825	0.741346	3.53174	0.000412828	0.00145187
ENSG00000268027	#N/A	23.5822	2.61823	0.389456	6.72279	1.78282e-11	3.50547e-10
ENSG00000174255	ZNF80	4.7878	2.61807	0.604471	4.33118	1.48311e-05	7.60297e-05
ENSG00000150051	MKX	33.1866	2.61779	0.414884	6.3097	2.79577e-10	4.26291e-09
ENSG00000211821	TRDV2	1.5399	2.61322	0.849451	3.07636	0.00209542	0.00608772
ENSG00000253768	#N/A	4.58115	2.61294	0.713185	3.66377	0.000248534	0.00092731
ENSG00000147138	GPR174	70.9088	2.61253	0.361687	7.22317	5.07888e-13	1.42135e-11
ENSG00000111335	OAS2	405.595	2.61176	0.237032	11.0186	3.10746e-28	3.88293e-25
ENSG00000088340	FER1L4	171.249	2.61058	0.366278	7.1273	1.02356e-12	2.68131e-11
ENSG00000134539	KLRD1	42.9007	2.60869	0.360378	7.23877	4.52769e-13	1.28435e-11
ENSG00000117091	CD48	275.915	2.60682	0.313693	8.31012	9.56058e-17	6.80708e-15
ENSG00000260673	#N/A	25.6066	2.60675	0.369134	7.06179	1.64368e-12	4.09135e-11
ENSG00000155465	SLC7A7	275.789	2.60124	0.299113	8.69651	3.4226e-18	3.57884e-16
ENSG00000167613	LAIR1	313.101	2.60091	0.347347	7.48794	6.99641e-14	2.44884e-12
ENSG00000164932	CTHRC1	1108.95	2.60048	0.368282	7.06112	1.65167e-12	4.099e-11
ENSG00000104974	LILRA1	18.0378	2.59921	0.519431	5.00395	5.61674e-07	4.05922e-06
ENSG00000181847	TIGIT	101.102	2.59786	0.349719	7.42841	1.09908e-13	3.62843e-12
ENSG00000166278	C2	221.317	2.59666	0.267979	9.68979	3.332e-22	8.76528e-20
ENSG00000100433	KCNK10	28.7681	2.59611	0.451567	5.74912	8.97102e-09	9.73231e-08
ENSG00000170627	GTSF1	6.44375	2.59526	0.495051	5.24241	1.58494e-07	1.29781e-06
ENSG00000244720	#N/A	4.42557	2.59487	0.554003	4.68386	2.81527e-06	1.73334e-05
ENSG00000122862	SRGN	837.875	2.59076	0.307172	8.43425	3.3333e-17	2.67854e-15
ENSG00000096996	IL12RB1	78.7101	2.59021	0.336529	7.69684	1.39473e-14	5.73285e-13
ENSG00000204577	LILRB3	102.968	2.58936	0.370829	6.98263	2.89714e-12	6.79589e-11
ENSG00000254102	BHLHE22-AS1	8.30136	2.58607	0.469625	5.50667	3.65675e-08	3.46421e-07
ENSG00000175592	FOSL1	208.339	2.58442	0.592555	4.36149	1.2918e-05	6.72432e-05
ENSG00000093072	ADA2	1181.25	2.58408	0.292205	8.8434	9.2852e-19	1.10498e-16
ENSG00000261448	LOC102723692	3.77185	2.57926	0.622198	4.1454	3.39215e-05	0.0001589
ENSG00000089199	CHGB	3.96905	2.5782	0.804638	3.20417	0.00135452	0.00414889
ENSG00000133107	TRPC4	3.20799	2.5778	0.548366	4.70087	2.59052e-06	1.61124e-05
ENSG00000169469	SPRR1B	6326.94	2.57455	0.371334	6.93326	4.11255e-12	9.24251e-11
ENSG00000118946	PCDH17	79.2864	2.5745	0.284083	9.0625	1.27498e-19	1.83121e-17
ENSG00000258572	#N/A	12.701	2.57321	0.575264	4.47309	7.70982e-06	4.25898e-05
ENSG00000105639	JAK3	348.339	2.57069	0.31878	8.06414	7.37536e-16	4.18904e-14
ENSG00000160326	SLC2A6	107.487	2.57007	0.327945	7.83689	4.61857e-15	2.12174e-13
ENSG00000165949	IFI27	1972.8	2.56729	0.343896	7.46532	8.30975e-14	2.84868e-12
ENSG00000140557	ST8SIA2	9.32768	2.56693	0.425807	6.02838	1.65607e-09	2.09766e-08
ENSG00000164430	CGAS	88.1704	2.56568	0.248573	10.3216	5.627e-25	3.19601e-22
ENSG00000130775	THEMIS2	417.741	2.56113	0.282505	9.06577	1.23727e-19	1.78732e-17
ENSG00000038945	MSR1	206.087	2.55891	0.382647	6.68741	2.27163e-11	4.35354e-10
ENSG00000211807	TRAV26-1	3.91298	2.5566	0.558319	4.5791	4.66989e-06	2.73267e-05
ENSG00000170819	BFSP2	6.60451	2.55582	0.58276	4.38573	1.156e-05	6.10386e-05
ENSG00000172382	PRSS27	393.65	2.55476	0.332716	7.67849	1.60974e-14	6.57335e-13
ENSG00000248329	APELA	65.6853	2.55017	0.384233	6.63705	3.20015e-11	5.93906e-10
ENSG00000279676	#N/A	4.30787	2.54642	0.808399	3.14995	0.00163298	0.00488916
ENSG00000204262	COL5A2	6066.5	2.54622	0.317764	8.01291	1.12021e-15	6.03345e-14
ENSG00000130508	PXDN	1161.71	2.53234	0.304827	8.30747	9.77661e-17	6.92145e-15
ENSG00000223808	#N/A	2.12347	2.53077	0.720803	3.51105	0.000446348	0.00155814
ENSG00000134460	IL2RA	79.0314	2.53009	0.423793	5.97012	2.37084e-09	2.89164e-08
ENSG00000173432	SAA1	122.955	2.52945	0.684411	3.69581	0.000219188	0.000831849
ENSG00000086300	SNX10	258.05	2.52944	0.316354	7.99559	1.28954e-15	6.85677e-14
ENSG00000103313	MEFV	27.5934	2.52793	0.451078	5.60419	2.0923e-08	2.0991e-07
ENSG00000058335	RASGRF1	17.2682	2.52623	0.357961	7.05727	1.69801e-12	4.20148e-11
ENSG00000054938	CHRDL2	13.2689	2.5247	0.599256	4.21307	2.51926e-05	0.000122204
ENSG00000173762	CD7	89.9862	2.52251	0.359973	7.00751	2.42595e-12	5.79053e-11
ENSG00000168685	IL7R	799.07	2.52239	0.385914	6.53614	6.31283e-11	1.10094e-09
ENSG00000241657	TRBV11-2	3.64681	2.52118	0.668098	3.77366	0.000160868	0.000632115
ENSG00000272666	KLHDC7B-DT	16.1319	2.52056	0.437566	5.76041	8.39106e-09	9.16926e-08
ENSG00000135914	HTR2B	17.6312	2.51847	0.489388	5.14616	2.65877e-07	2.06995e-06
ENSG00000187955	COL14A1	3465.94	2.51486	0.312982	8.03514	9.34723e-16	5.1453e-14
ENSG00000272405	#N/A	16.6049	2.51168	0.499574	5.02765	4.96523e-07	3.63782e-06
ENSG00000171860	C3AR1	192.125	2.50591	0.319129	7.85234	4.08344e-15	1.91462e-13
ENSG00000054356	PTPRN	4.36058	2.50124	0.830972	3.01002	0.00261228	0.00738836
ENSG00000258476	LINC02207	2.20389	2.50044	0.642797	3.88993	0.000100272	0.000415159
ENSG00000143119	CD53	721.368	2.49973	0.273545	9.13829	6.34499e-20	9.49507e-18
ENSG00000186827	TNFRSF4	67.8369	2.49697	0.293322	8.51273	1.69884e-17	1.49492e-15
ENSG00000101134	DOK5	22.2592	2.49609	0.364148	6.85458	7.15205e-12	1.516e-10
ENSG00000145649	GZMA	80.9272	2.49182	0.328304	7.59	3.19906e-14	1.22058e-12
ENSG00000196664	TLR7	85.0649	2.48797	0.309188	8.04679	8.49955e-16	4.74135e-14
ENSG00000230099	TRBV5-4	5.51765	2.48724	0.558804	4.45101	8.54656e-06	4.66347e-05
ENSG00000148680	HTR7	27.5565	2.48642	0.369342	6.73203	1.67315e-11	3.31329e-10
ENSG00000109943	CRTAM	23.9183	2.48405	0.365361	6.7989	1.0542e-11	2.17912e-10
ENSG00000137573	SULF1	475.269	2.48377	0.295673	8.40039	4.45001e-17	3.45373e-15
ENSG00000156886	ITGAD	20.7166	2.48246	0.574616	4.32021	1.55884e-05	7.95526e-05
ENSG00000211706	TRBV6-1	5.71682	2.48109	0.498838	4.97373	6.56759e-07	4.69079e-06
ENSG00000140030	GPR65	79.2656	2.48073	0.293158	8.46207	2.62684e-17	2.19556e-15
ENSG00000117090	SLAMF1	107.852	2.47961	0.324528	7.64068	2.16082e-14	8.58524e-13
ENSG00000237702	TRBV3-1	4.87275	2.47636	0.615257	4.02491	5.69961e-05	0.000251526
ENSG00000233387	#N/A	5.00096	2.47618	0.564127	4.3894	1.13666e-05	6.01445e-05
ENSG00000283648	#N/A	5.04469	2.47531	0.559078	4.42748	9.53392e-06	5.13828e-05
ENSG00000250548	LINC01303	3.17817	2.47313	0.702481	3.52057	0.000430621	0.00150766
ENSG00000211820	TRAV41	2.98078	2.47238	0.653043	3.78594	0.000153132	0.000604568
ENSG00000211806	TRAV25	3.30791	2.47128	0.562578	4.39278	1.11909e-05	5.93151e-05
ENSG00000185905	C16orf54	126.56	2.47015	0.299145	8.25737	1.48917e-16	1.01961e-14
ENSG00000101916	TLR8	84.1564	2.46956	0.35897	6.87958	6.00274e-12	1.29546e-10
ENSG00000287119	#N/A	5.11902	2.4689	0.553332	4.46187	8.1246e-06	4.45665e-05
ENSG00000175262	C1orf127	8.7954	2.46818	0.412743	5.97996	2.23198e-09	2.73831e-08
ENSG00000073861	TBX21	26.3123	2.46601	0.340166	7.24944	4.18506e-13	1.20079e-11
ENSG00000167755	KLK6	1319.57	2.46344	0.615708	4.00098	6.30805e-05	0.000274881
ENSG00000105352	CEACAM4	8.79603	2.46228	0.50548	4.87118	1.10932e-06	7.51709e-06
ENSG00000123610	TNFAIP6	205.211	2.45652	0.391241	6.27878	3.4125e-10	5.12203e-09
ENSG00000256553	TRAV1-2	4.13375	2.45571	0.619245	3.96564	7.31981e-05	0.000313772
ENSG00000115956	PLEK	530.194	2.44997	0.302697	8.0938	5.78297e-16	3.40854e-14
ENSG00000140678	ITGAX	426.247	2.44964	0.345342	7.09337	1.30881e-12	3.32066e-11
ENSG00000059377	TBXAS1	147.769	2.44924	0.262353	9.33567	1.00352e-20	1.76612e-18
ENSG00000197405	C5AR1	183.806	2.44902	0.321516	7.61711	2.59417e-14	1.01457e-12
ENSG00000255267	LINC02687	5.54586	2.4473	0.635677	3.84992	0.000118156	0.000481233
ENSG00000094963	FMO2	319.28	2.44662	0.315042	7.76602	8.09892e-15	3.5078e-13
ENSG00000225706	PTPRD-AS1	5.93943	2.44407	0.653799	3.73826	0.000185296	0.000717611
ENSG00000005844	ITGAL	421.482	2.44288	0.312054	7.82841	4.9409e-15	2.25737e-13
ENSG00000286326	#N/A	2.22426	2.44108	0.711847	3.42922	0.000605326	0.00203713
ENSG00000128965	CHAC1	59.2742	2.43957	0.665531	3.6656	0.000246758	0.000921508
ENSG00000105664	COMP	878.284	2.43809	0.485299	5.0239	5.06322e-07	3.70419e-06
ENSG00000136231	IGF2BP3	14.6349	2.43738	0.461045	5.28664	1.24585e-07	1.04445e-06
ENSG00000100625	SIX4	17.6408	2.4344	0.426053	5.71384	1.10458e-08	1.17516e-07
ENSG00000275791	TRBV10-3	4.97366	2.4294	0.501755	4.8418	1.28667e-06	8.58615e-06
ENSG00000167664	TMIGD2	7.08211	2.42568	0.558224	4.34536	1.3905e-05	7.18569e-05
ENSG00000157734	SNX22	46.526	2.42564	0.39903	6.07884	1.21052e-09	1.58971e-08
ENSG00000260228	LOC102724163	9.0243	2.42135	0.396865	6.1012	1.05276e-09	1.40019e-08
ENSG00000217455	#N/A	7.69228	2.42043	0.631557	3.83248	0.000126857	0.00051274
ENSG00000138435	CHRNA1	6.95715	2.42009	0.805255	3.00537	0.00265255	0.00748024
ENSG00000197046	SIGLEC15	20.6915	2.42	0.481683	5.02405	5.0592e-07	3.70233e-06
ENSG00000162551	ALPL	120.277	2.41915	0.298238	8.11147	5.0011e-16	2.98288e-14
ENSG00000105255	FSD1	6.03148	2.41809	0.658573	3.6717	0.00024094	0.000903967
ENSG00000159189	C1QC	1225.88	2.41517	0.294724	8.19468	2.51261e-16	1.61007e-14
ENSG00000226197	#N/A	11.8183	2.41413	0.373319	6.46668	1.0018e-10	1.68026e-09
ENSG00000087116	ADAMTS2	2225.68	2.41293	0.32856	7.34396	2.07359e-13	6.39768e-12
ENSG00000155629	PIK3AP1	266.633	2.41142	0.32894	7.33088	2.2865e-13	6.94313e-12
ENSG00000163359	COL6A3	12406	2.41051	0.274397	8.78473	1.5674e-18	1.75654e-16
ENSG00000151023	ENKUR	6.07694	2.40871	0.623827	3.86118	0.000112841	0.000462371
ENSG00000144648	ACKR2	115.734	2.40783	0.374201	6.43458	1.23813e-10	2.03566e-09
ENSG00000188257	PLA2G2A	625.936	2.40669	0.670098	3.59155	0.000328717	0.00118782
ENSG00000211751	TRBC1	294.06	2.40562	0.320058	7.51621	5.63851e-14	2.02169e-12
ENSG00000234663	#N/A	7.46391	2.40183	0.447038	5.37277	7.7535e-08	6.81561e-07
ENSG00000239264	TXNDC5	244.155	2.40105	0.241752	9.93186	3.02553e-23	1.05015e-20
ENSG00000149948	HMGA2	4.19362	2.39967	0.691525	3.47011	0.000520247	0.00178322
ENSG00000128340	RAC2	673.846	2.39702	0.271155	8.84002	9.57e-19	1.13348e-16
ENSG00000128656	CHN1	245.422	2.39205	0.242784	9.85257	6.68164e-23	2.06149e-20
ENSG00000110848	CD69	79.0346	2.38855	0.317379	7.52586	5.23756e-14	1.89698e-12
ENSG00000229953	#N/A	4.53298	2.38803	0.724722	3.2951	0.000983855	0.0031254
ENSG00000224397	PELATON	63.6669	2.38656	0.365614	6.52753	6.68627e-11	1.15478e-09
ENSG00000282780	TRBJ1-6	4.70761	2.38358	0.58445	4.07833	4.53601e-05	0.000205585
ENSG00000106819	ASPN	1514.41	2.38332	0.371377	6.41751	1.38525e-10	2.25382e-09
ENSG00000113763	UNC5A	10.419	2.38247	0.4042	5.89429	3.76305e-09	4.44435e-08
ENSG00000112303	VNN2	48.6015	2.38066	0.472082	5.0429	4.58534e-07	3.3853e-06
ENSG00000256128	#N/A	7.03262	2.37984	0.459098	5.18373	2.17489e-07	1.72988e-06
ENSG00000139187	KLRG1	24.5867	2.37846	0.335205	7.09555	1.28834e-12	3.28204e-11
ENSG00000025708	TYMP	2533.62	2.3768	0.272672	8.71671	2.86399e-18	3.0328e-16
ENSG00000167083	GNGT2	14.9812	2.37669	0.34517	6.88556	5.75614e-12	1.24763e-10
ENSG00000168542	COL3A1	126285	2.3749	0.3462	6.85989	6.89143e-12	1.46698e-10
ENSG00000172183	ISG20	252.236	2.37455	0.330841	7.17731	7.10952e-13	1.93334e-11
ENSG00000051523	CYBA	1636.83	2.37324	0.254688	9.31821	1.18315e-20	2.0209e-18
ENSG00000167105	TMEM92	12.2046	2.36977	0.332538	7.12633	1.03084e-12	2.69611e-11
ENSG00000102445	RUBCNL	150.052	2.36926	0.299221	7.91811	2.41148e-15	1.21503e-13
ENSG00000185527	PDE6G	19.343	2.36819	0.489524	4.83774	1.31322e-06	8.7237e-06
ENSG00000168062	BATF2	27.5569	2.36448	0.411128	5.75119	8.86165e-09	9.63714e-08
ENSG00000155307	SAMSN1	131.957	2.36343	0.313495	7.53896	4.73725e-14	1.73336e-12
ENSG00000122224	LY9	102.65	2.36343	0.34302	6.89005	5.57725e-12	1.21306e-10
ENSG00000166927	MS4A7	445.792	2.35897	0.308395	7.64917	2.0228e-14	8.08829e-13
ENSG00000102174	PHEX	69.9267	2.35793	0.358887	6.57013	5.02726e-11	8.98043e-10
ENSG00000223485	LINC01615	33.7861	2.35761	0.299957	7.85983	3.84656e-15	1.81719e-13
ENSG00000086991	NOX4	46.0368	2.35616	0.398207	5.91693	3.28007e-09	3.91223e-08
ENSG00000163131	CTSS	1776.87	2.34711	0.285579	8.21878	2.05583e-16	1.35203e-14
ENSG00000139330	KERA	4.72954	2.3453	0.694058	3.37911	0.000727208	0.00240265
ENSG00000065675	PRKCQ	66.9058	2.34411	0.277314	8.45291	2.8412e-17	2.33567e-15
ENSG00000225783	MIAT	369.28	2.33754	0.242707	9.6311	5.90911e-22	1.44779e-19
ENSG00000211788	TRAV13-1	11.5894	2.32865	0.416323	5.59338	2.22688e-08	2.22075e-07
ENSG00000287367	#N/A	4.10964	2.32824	0.519593	4.48089	7.43315e-06	4.13355e-05
ENSG00000165409	TSHR	22.7541	2.3261	0.4321	5.38323	7.31607e-08	6.46064e-07
ENSG00000262406	MMP12	37.51	2.32456	0.800188	2.90502	0.00367228	0.0099484
ENSG00000182866	LCK	251.587	2.32452	0.295633	7.86285	3.75481e-15	1.78681e-13
ENSG00000268686	LOC101928295	2.43949	2.32311	0.785989	2.95565	0.00312012	0.00863224
ENSG00000140459	CYP11A1	11.2584	2.32214	0.357992	6.48659	8.78008e-11	1.48963e-09
ENSG00000232869	TRBV29-1	9.39065	2.32178	0.405408	5.72703	1.02205e-08	1.09764e-07
ENSG00000261222	#N/A	3.3466	2.32149	0.602398	3.85374	0.000116326	0.000474476
ENSG00000106565	TMEM176B	909.928	2.32123	0.30219	7.68138	1.57387e-14	6.43743e-13
ENSG00000135074	ADAM19	405.669	2.32045	0.304863	7.61145	2.71032e-14	1.05176e-12
ENSG00000078589	P2RY10	96.6082	2.32041	0.29311	7.91653	2.44232e-15	1.22809e-13
ENSG00000121904	CSMD2	58.3144	2.3195	0.336253	6.89809	5.27048e-12	1.15438e-10
ENSG00000175264	CHST1	73.9961	2.31823	0.272037	8.52174	1.57171e-17	1.39286e-15
ENSG00000124731	TREM1	19.9101	2.31794	0.543459	4.26517	1.99754e-05	9.91669e-05
ENSG00000206384	COL6A6	280.492	2.3175	0.386009	6.00375	1.92815e-09	2.39852e-08
ENSG00000140749	IGSF6	199.629	2.31608	0.334439	6.92526	4.35166e-12	9.72741e-11
ENSG00000011422	PLAUR	265.508	2.31462	0.290853	7.95804	1.74787e-15	9.06247e-14
ENSG00000211784	TRAV10	2.45707	2.31391	0.520392	4.44648	8.72903e-06	4.75577e-05
ENSG00000173372	C1QA	468.237	2.31149	0.290157	7.96633	1.63462e-15	8.51059e-14
ENSG00000162891	IL20	3.08302	2.31107	0.79212	2.91757	0.0035277	0.009613
ENSG00000166428	PLD4	78.9244	2.31031	0.302931	7.62653	2.41165e-14	9.47633e-13
ENSG00000228203	GRASLND	15.4102	2.30352	0.368445	6.252	4.05234e-10	5.95718e-09
ENSG00000218336	TENM3	127.71	2.30327	0.322312	7.14607	8.9295e-13	2.37401e-11
ENSG00000167618	LAIR2	3.69289	2.30263	0.561024	4.10434	4.05471e-05	0.000186065
ENSG00000108821	COL1A1	158320	2.30227	0.351325	6.55312	5.63481e-11	9.93787e-10
ENSG00000211800	TRAV20	4.06732	2.3017	0.547561	4.20356	2.62753e-05	0.000126913
ENSG00000232368	#N/A	12.6577	2.29857	0.428754	5.36105	8.27415e-08	7.2351e-07
ENSG00000211699	TRGV3	5.31726	2.29558	0.489293	4.69164	2.71025e-06	1.67529e-05
ENSG00000161031	PGLYRP2	14.7514	2.29468	0.403794	5.6828	1.32509e-08	1.3879e-07
ENSG00000134013	LOXL2	703.436	2.29462	0.329049	6.9735	3.09149e-12	7.16693e-11
ENSG00000211772	TRBC2	421.495	2.29351	0.28769	7.97217	1.5591e-15	8.16847e-14
ENSG00000137648	TMPRSS4	429.672	2.29186	0.336637	6.8081	9.88979e-12	2.04769e-10
ENSG00000211778	TRAV4	3.27561	2.29136	0.605408	3.78482	0.000153821	0.000606808
ENSG00000183696	UPP1	318.593	2.29035	0.335151	6.83379	8.27016e-12	1.73826e-10
ENSG00000110446	SLC15A3	412.145	2.28972	0.299601	7.64256	2.12946e-14	8.47589e-13
ENSG00000227507	LTB	322.719	2.28636	0.319277	7.16104	8.00684e-13	2.14929e-11
ENSG00000279369	#N/A	30.5145	2.28634	0.262951	8.69496	3.4696e-18	3.61286e-16
ENSG00000239961	LILRA4	23.2255	2.28566	0.438967	5.20692	1.92004e-07	1.54487e-06
ENSG00000100298	APOBEC3H	6.41511	2.28478	0.511461	4.46716	7.92649e-06	4.35939e-05
ENSG00000103044	HAS3	800.791	2.28458	0.419726	5.44302	5.23837e-08	4.77607e-07
ENSG00000116824	CD2	225.769	2.28295	0.302587	7.54477	4.531e-14	1.66033e-12
ENSG00000259362	LOC101929457	2.48873	2.28253	0.682051	3.34657	0.000818189	0.00266728
ENSG00000158714	SLAMF8	359.353	2.28241	0.322216	7.08347	1.40592e-12	3.54903e-11
ENSG00000070526	ST6GALNAC1	43.4681	2.28173	0.361151	6.31793	2.65093e-10	4.06444e-09
ENSG00000164691	TAGAP	234.608	2.27934	0.298065	7.64712	2.05524e-14	8.20489e-13
ENSG00000228956	#N/A	11.2167	2.27715	0.417951	5.44836	5.08356e-08	4.64509e-07
ENSG00000274752	TRBV12-3	7.72707	2.27654	0.483638	4.70712	2.5124e-06	1.56616e-05
ENSG00000287263	FLJ32255	85.9843	2.27605	0.264749	8.59703	8.18064e-18	7.77347e-16
ENSG00000183347	GBP6	190.312	2.27476	0.311031	7.31361	2.60053e-13	7.75534e-12
ENSG00000146094	DOK3	259.322	2.26704	0.248859	9.10973	8.25899e-20	1.20702e-17
ENSG00000133106	EPSTI1	266.95	2.2658	0.288771	7.84637	4.28244e-15	1.99146e-13
ENSG00000214212	C19orf38	29.8103	2.26094	0.33423	6.76462	1.33655e-11	2.71118e-10
ENSG00000196549	MME	359.291	2.25929	0.467801	4.8296	1.36805e-06	9.04946e-06
ENSG00000248485	PCP4L1	281.217	2.25837	0.323737	6.97596	3.03797e-12	7.08228e-11
ENSG00000211746	TRBV19	13.2326	2.25653	0.495679	4.55241	5.30342e-06	3.05387e-05
ENSG00000282173	TRBJ1-5	5.03304	2.25596	0.540556	4.17341	3.00074e-05	0.000142569
ENSG00000173200	PARP15	111.579	2.25133	0.323331	6.96292	3.33286e-12	7.64843e-11
ENSG00000258352	#N/A	4.62683	2.24874	0.541481	4.15294	3.28234e-05	0.000154597
ENSG00000137078	SIT1	86.438	2.24867	0.304076	7.39508	1.41323e-13	4.51637e-12
ENSG00000175463	TBC1D10C	274.494	2.24806	0.311947	7.20652	5.73988e-13	1.58328e-11
ENSG00000243629	LINC00880	2.6744	2.24523	0.721494	3.11191	0.00185878	0.00547987
ENSG00000211694	#N/A	4.13261	2.24364	0.49564	4.52675	5.98973e-06	3.40174e-05
ENSG00000002587	HS3ST1	55.5137	2.24302	0.322421	6.95682	3.4803e-12	7.94302e-11
ENSG00000198286	CARD11	171.761	2.24062	0.321875	6.96113	3.37545e-12	7.73078e-11
ENSG00000160255	ITGB2	1541.9	2.24059	0.279573	8.01433	1.10737e-15	5.97716e-14
ENSG00000256633	#N/A	3.37328	2.23453	0.684449	3.26471	0.00109576	0.0034337
ENSG00000228013	IL6R-AS1	3.7673	2.23392	0.447479	4.99222	5.96887e-07	4.29508e-06
ENSG00000143851	PTPN7	269.39	2.23218	0.298619	7.475	7.7205e-14	2.67234e-12
ENSG00000155719	OTOA	5.81908	2.23078	0.600704	3.7136	0.000204331	0.000783195
ENSG00000180785	OR51E1	12.4436	2.23068	0.376677	5.922	3.18047e-09	3.79757e-08
ENSG00000017427	IGF1	491.563	2.2291	0.343977	6.48038	9.14899e-11	1.54697e-09
ENSG00000166736	HTR3A	35.4537	2.22698	0.703082	3.16745	0.00153783	0.00463538
ENSG00000274600	RIMBP3B	13.9681	2.22672	0.284654	7.82257	5.17548e-15	2.34738e-13
ENSG00000290838	#N/A	4.65972	2.22465	0.673932	3.301	0.000963392	0.00306937
ENSG00000162630	B3GALT2	19.9866	2.22325	0.379956	5.85134	4.87624e-09	5.60029e-08
ENSG00000104894	CD37	483.255	2.22063	0.280543	7.91549	2.46289e-15	1.23347e-13
ENSG00000155961	RAB39B	21.407	2.21579	0.399252	5.54986	2.85895e-08	2.7855e-07
ENSG00000268104	SLC6A14	528.214	2.21442	0.466837	4.74347	2.10093e-06	1.3326e-05
ENSG00000167286	CD3D	110.554	2.21355	0.30813	7.18382	6.7789e-13	1.84544e-11
ENSG00000211745	TRBV4-2	3.93255	2.20797	0.511745	4.31458	1.59905e-05	8.13724e-05
ENSG00000112799	LY86	64.5329	2.20796	0.285643	7.72978	1.07734e-14	4.54794e-13
ENSG00000167759	KLK13	1183.15	2.20738	0.375238	5.88261	4.03856e-09	4.72729e-08
ENSG00000167749	KLK4	13.0366	2.20716	0.400674	5.50862	3.6166e-08	3.42747e-07
ENSG00000251179	TMEM92-AS1	5.9138	2.20245	0.433404	5.08174	3.73983e-07	2.81174e-06
ENSG00000189420	ZFP92	25.7346	2.2005	0.284797	7.72655	1.10502e-14	4.64129e-13
ENSG00000137571	SLCO5A1	21.6892	2.19837	0.38952	5.64379	1.66347e-08	1.70236e-07
ENSG00000211747	TRBV20-1	22.8252	2.19791	0.359685	6.11066	9.92199e-10	1.32812e-08
ENSG00000270547	LINC01235	35.2684	2.19692	0.394612	5.56729	2.58725e-08	2.5476e-07
ENSG00000082074	FYB1	596.861	2.19421	0.277691	7.90164	2.75267e-15	1.35151e-13
ENSG00000167984	NLRC3	142.731	2.19319	0.299488	7.32315	2.42221e-13	7.29319e-12
ENSG00000283839	LOC105373780	8.04384	2.19276	0.570362	3.84449	0.000120801	0.000491044
ENSG00000282939	TRBV7-2	10.964	2.19204	0.360942	6.0731	1.25462e-09	1.63901e-08
ENSG00000162511	LAPTM5	2607.63	2.19067	0.256496	8.54076	1.33346e-17	1.20305e-15
ENSG00000110492	MDK	338.722	2.18956	0.358783	6.10274	1.04264e-09	1.38968e-08
ENSG00000179300	RTL3	2.85949	2.18464	0.595118	3.67094	0.000241658	0.000905871
ENSG00000268500	SIGLEC5	26.9515	2.18433	0.409898	5.32896	9.87743e-08	8.4798e-07
ENSG00000133216	EPHB2	191.932	2.18384	0.252169	8.6602	4.70922e-18	4.79897e-16
ENSG00000175489	LRRC25	95.8173	2.18237	0.294924	7.39978	1.36411e-13	4.39311e-12
ENSG00000115232	ITGA4	368.078	2.1809	0.271193	8.04188	8.84706e-16	4.91326e-14
ENSG00000286313	#N/A	2.72209	2.17845	0.657955	3.31094	0.000929827	0.00297494
ENSG00000282133	TRBJ1-3	2.85102	2.1778	0.571043	3.81372	0.000136893	0.000547464
ENSG00000198794	SCAMP5	155.066	2.17505	0.28638	7.59498	3.0785e-14	1.17817e-12
ENSG00000138615	CILP	1350.55	2.17489	0.477061	4.55893	5.14153e-06	2.96954e-05
ENSG00000147168	IL2RG	122.895	2.1743	0.298571	7.28237	3.27995e-13	9.63211e-12
ENSG00000153976	HS3ST3A1	37.9583	2.17425	0.38699	5.61836	1.92777e-08	1.94969e-07
ENSG00000237943	PRKCQ-AS1	44.3996	2.17144	0.286607	7.57637	3.55351e-14	1.33744e-12
ENSG00000143184	XCL1	10.5118	2.16772	0.396873	5.462	4.70794e-08	4.33979e-07
ENSG00000170956	CEACAM3	8.26502	2.16594	0.581044	3.72766	0.000193266	0.000746161
ENSG00000211795	TRAV8-6	5.48601	2.16586	0.439735	4.92537	8.42016e-07	5.88281e-06
ENSG00000112195	TREML2	16.8716	2.16536	0.421346	5.13914	2.75994e-07	2.14337e-06
ENSG00000122254	HS3ST2	93.9778	2.16401	0.527822	4.09989	4.13344e-05	0.000189435
ENSG00000120280	TASL	54.0051	2.15892	0.285737	7.5556	4.16923e-14	1.54589e-12
ENSG00000273669	#N/A	6.219	2.15884	0.416721	5.18054	2.21243e-07	1.75694e-06
ENSG00000291048	#N/A	5.52993	2.15845	0.516385	4.17992	2.91608e-05	0.000139156
ENSG00000228668	TRGV5P	3.67695	2.15782	0.600685	3.59227	0.000327815	0.00118525
ENSG00000187498	COL4A1	2528.58	2.15702	0.313515	6.8801	5.98087e-12	1.29186e-10
ENSG00000215196	BASP1-AS1	3.13695	2.15606	0.557753	3.86561	0.000110811	0.000454948
ENSG00000111012	CYP27B1	80.5549	2.15517	0.392038	5.49734	3.85569e-08	3.63476e-07
ENSG00000180828	BHLHE22	75.3452	2.15478	0.315149	6.83733	8.06855e-12	1.70161e-10
ENSG00000253161	#N/A	51.4995	2.15428	0.284007	7.58531	3.31683e-14	1.26054e-12
ENSG00000002933	TMEM176A	464.596	2.15321	0.272498	7.90173	2.75057e-15	1.35151e-13
ENSG00000198821	CD247	144.71	2.15312	0.284655	7.56396	3.90968e-14	1.45397e-12
ENSG00000105122	RASAL3	275.026	2.15076	0.255136	8.42989	3.46e-17	2.74538e-15
ENSG00000291000	#N/A	6.13258	2.14977	0.480135	4.47743	7.55483e-06	4.19003e-05
ENSG00000272282	#N/A	7.3959	2.14972	0.391441	5.49181	3.97827e-08	3.73816e-07
ENSG00000249978	TRGV7	3.03727	2.14917	0.556024	3.86525	0.000110975	0.000455475
ENSG00000260135	#N/A	38.0858	2.14913	0.584217	3.67865	0.000234472	0.000883283
ENSG00000258689	LINC01269	8.15281	2.14794	0.458895	4.68069	2.85917e-06	1.75864e-05
ENSG00000197520	FAM177B	5.99259	2.14775	0.567594	3.78396	0.000154351	0.000608614
ENSG00000013725	CD6	264.066	2.14711	0.312322	6.87469	6.21259e-12	1.33639e-10
ENSG00000177575	CD163	748.133	2.14698	0.33741	6.36311	1.97711e-10	3.12326e-09
ENSG00000113532	ST8SIA4	173.794	2.14661	0.235472	9.11618	7.782e-20	1.15077e-17
ENSG00000110934	BIN2	250.67	2.1453	0.257488	8.33163	7.9739e-17	5.84386e-15
ENSG00000169508	GPR183	198.738	2.14358	0.276461	7.75362	8.9307e-15	3.82825e-13
ENSG00000177464	GPR4	45.4546	2.14325	0.316909	6.76301	1.35158e-11	2.73944e-10
ENSG00000223722	#N/A	4.95596	2.14237	0.515443	4.15636	3.23358e-05	0.000152501
ENSG00000290002	#N/A	2.67228	2.1413	0.592372	3.6148	0.000300582	0.00109694
ENSG00000279917	#N/A	5.79854	2.13857	0.471705	4.53371	5.79557e-06	3.30603e-05
ENSG00000100450	GZMH	31.0154	2.13724	0.395992	5.39717	6.77011e-08	6.0125e-07
ENSG00000100219	XBP1	5108.98	2.13693	0.269739	7.92222	2.33309e-15	1.18268e-13
ENSG00000107742	SPOCK2	525.116	2.13684	0.306494	6.97186	3.12777e-12	7.23761e-11
ENSG00000135916	ITM2C	1568.47	2.13656	0.27636	7.73107	1.06646e-14	4.5179e-13
ENSG00000062096	ARSF	203.834	2.13553	0.300277	7.11189	1.14467e-12	2.94305e-11
ENSG00000211697	TRGV5	2.8945	2.13508	0.573715	3.7215	0.000198045	0.00076226
ENSG00000198851	CD3E	344.784	2.13373	0.294699	7.24036	4.47504e-13	1.27086e-11
ENSG00000259230	LINC02323	13.4184	2.13297	0.537976	3.96481	7.34556e-05	0.000314768
ENSG00000211858	TRAJ31	2.38537	2.1314	0.608187	3.50452	0.000457432	0.00159127
ENSG00000236972	#N/A	78.8323	2.13074	0.315655	6.7502	1.47646e-11	2.95422e-10
ENSG00000185742	C11orf87	6.83746	2.12893	0.559784	3.80313	0.000142879	0.000567857
ENSG00000159753	CARMIL2	122.549	2.12871	0.322623	6.59813	4.16387e-11	7.56794e-10
ENSG00000188176	SMTNL2	17.6706	2.12846	0.476125	4.47038	7.80812e-06	4.30376e-05
ENSG00000160185	UBASH3A	43.1296	2.12572	0.33278	6.38776	1.68335e-10	2.69497e-09
ENSG00000141968	VAV1	269.716	2.12558	0.260488	8.16	3.35033e-16	2.07248e-14
ENSG00000171631	P2RY6	137.048	2.12362	0.275575	7.70614	1.29677e-14	5.39227e-13
ENSG00000156413	FUT6	4.14129	2.1212	0.464207	4.56952	4.88852e-06	2.84312e-05
ENSG00000145423	SFRP2	6218.7	2.12038	0.371326	5.7103	1.12774e-08	1.19674e-07
ENSG00000136688	IL36G	673.725	2.1201	0.379337	5.58896	2.28431e-08	2.26986e-07
ENSG00000265206	#N/A	121.638	2.11991	0.311162	6.81287	9.56679e-12	1.98574e-10
ENSG00000286285	#N/A	2.63509	2.1195	0.63046	3.36183	0.00077427	0.00253901
ENSG00000121933	TMIGD3	9.4383	2.11918	0.472491	4.48512	7.28741e-06	4.05973e-05
ENSG00000187556	NANOS3	2.7913	2.11634	0.598397	3.53668	0.000405187	0.00142801
ENSG00000126882	FAM78A	271.724	2.11269	0.258994	8.15731	3.42561e-16	2.11381e-14
ENSG00000231507	LINC01353	3.87591	2.11133	0.439188	4.80735	1.5294e-06	1.00056e-05
ENSG00000180660	MAB21L1	35.5437	2.10966	0.610591	3.4551	0.000550083	0.00187291
ENSG00000132357	CARD6	294.015	2.10859	0.200996	10.4907	9.53112e-26	6.61645e-23
ENSG00000164116	GUCY1A1	340.835	2.10824	0.256571	8.21699	2.08672e-16	1.36875e-14
ENSG00000122641	INHBA	340.638	2.10791	0.462303	4.55959	5.12546e-06	2.96231e-05
ENSG00000171124	FUT3	152.114	2.10534	0.276971	7.60129	2.93192e-14	1.12726e-12
ENSG00000127533	F2RL3	20.8081	2.10466	0.321418	6.54805	5.8292e-11	1.02518e-09
ENSG00000140873	ADAMTS18	31.12	2.10434	0.60211	3.49494	0.000474168	0.00164331
ENSG00000227496	#N/A	10.0648	2.10321	0.526067	3.99799	6.38829e-05	0.000278233
ENSG00000019169	MARCO	461.67	2.103	0.517638	4.06268	4.85121e-05	0.000218051
ENSG00000130635	COL5A1	8629	2.10246	0.302889	6.94136	3.88346e-12	8.78295e-11
ENSG00000260335	#N/A	17.1846	2.10205	0.342863	6.13087	8.73979e-10	1.18447e-08
ENSG00000149054	ZNF215	53.918	2.10173	0.360529	5.82958	5.55662e-09	6.29776e-08
ENSG00000104415	CCN4	320.392	2.10045	0.383215	5.48111	4.22657e-08	3.94128e-07
ENSG00000073849	ST6GAL1	1326.44	2.09925	0.277091	7.57604	3.56255e-14	1.33882e-12
ENSG00000176907	TCIM	116.114	2.09623	0.287675	7.28683	3.17345e-13	9.35231e-12
ENSG00000130812	ANGPTL6	14.3998	2.09553	0.391055	5.35867	8.38387e-08	7.3208e-07
ENSG00000134668	SPOCD1	21.7923	2.09541	0.587007	3.56966	0.000357448	0.00127797
ENSG00000283283	#N/A	51.0754	2.09529	0.456877	4.58611	4.51591e-06	2.65359e-05
ENSG00000073737	DHRS9	194.939	2.09375	0.352147	5.94568	2.75315e-09	3.31927e-08
ENSG00000287760	#N/A	4.11607	2.09216	0.495511	4.22224	2.41891e-05	0.000117678
ENSG00000105641	SLC5A5	4.97937	2.09154	0.641807	3.25883	0.00111872	0.00349692
ENSG00000263325	#N/A	5.28918	2.09086	0.464736	4.49904	6.82621e-06	3.82583e-05
ENSG00000257913	DDN-AS1	3.24776	2.09061	0.51164	4.0861	4.38683e-05	0.000199766
ENSG00000211767	TRBJ2-3	7.75427	2.08779	0.488032	4.27797	1.88606e-05	9.44011e-05
ENSG00000064218	DMRT3	9.79424	2.08776	0.43472	4.80253	1.56671e-06	1.02336e-05
ENSG00000254415	SIGLEC14	64.4632	2.08665	0.454054	4.59561	4.31486e-06	2.54623e-05
ENSG00000225614	ZNF469	200.01	2.08665	0.3136	6.65385	2.85521e-11	5.36904e-10
ENSG00000129450	SIGLEC9	43.9874	2.08572	0.337121	6.18687	6.13708e-10	8.67488e-09
ENSG00000133466	C1QTNF6	801.383	2.08556	0.297081	7.02019	2.21563e-12	5.34983e-11
ENSG00000188095	MESP2	6.73143	2.08163	0.452083	4.60454	4.13387e-06	2.44867e-05
ENSG00000225205	#N/A	44.1433	2.08067	0.325979	6.38282	1.73853e-10	2.77444e-09
ENSG00000108176	DNAJC12	9.92091	2.08053	0.371969	5.59328	2.22822e-08	2.22119e-07
ENSG00000230102	LINC02028	8.98234	2.08014	0.527048	3.94676	7.92146e-05	0.000336275
ENSG00000169474	SPRR1A	1918.12	2.07932	0.419906	4.95186	7.35064e-07	5.20102e-06
ENSG00000227992	#N/A	3.12561	2.07844	0.507562	4.09494	4.22274e-05	0.000193173
ENSG00000136542	GALNT5	159.76	2.07832	0.286437	7.25577	3.99381e-13	1.15386e-11
ENSG00000011600	TYROBP	425.267	2.07679	0.253061	8.2067	2.27347e-16	1.47192e-14
ENSG00000158473	CD1D	15.015	2.07599	0.369098	5.62449	1.86053e-08	1.8878e-07
ENSG00000258181	#N/A	3.13241	2.07413	0.523839	3.95948	7.51142e-05	0.000321215
ENSG00000116147	TNR	2.47201	2.07155	0.674738	3.07015	0.0021395	0.00620137
ENSG00000211689	TRGC1	6.52519	2.06997	0.465705	4.4448	8.79727e-06	4.79182e-05
ENSG00000173597	SULT1B1	7.40948	2.06815	0.48546	4.26018	2.04259e-05	0.000101142
ENSG00000101160	CTSZ	4217.15	2.06813	0.273456	7.56295	3.94015e-14	1.46312e-12
ENSG00000283167	#N/A	93.5895	2.06604	0.519611	3.97612	7.0048e-05	0.000302031
ENSG00000228427	LOC107985688	6.64324	2.06603	0.437275	4.72478	2.30367e-06	1.44651e-05
ENSG00000228334	#N/A	4.80619	2.06454	0.570622	3.61805	0.000296829	0.00108483
ENSG00000287763	#N/A	12.1691	2.0643	0.535657	3.85378	0.000116308	0.000474476
ENSG00000171208	NETO2	160.335	2.06302	0.264292	7.80582	5.91165e-15	2.6429e-13
ENSG00000211721	TRBV6-5	6.40553	2.06254	0.50547	4.08044	4.49512e-05	0.000203991
ENSG00000159516	SPRR2G	6500.42	2.06171	0.557149	3.70047	0.000215204	0.000818595
ENSG00000257446	ZNF878	3.67176	2.06091	0.521397	3.95268	7.72809e-05	0.000329241
ENSG00000106538	RARRES2	609.242	2.06091	0.259157	7.95235	1.83012e-15	9.44967e-14
ENSG00000086730	LAT2	212.699	2.06023	0.225114	9.15195	5.59135e-20	8.46869e-18
ENSG00000153563	CD8A	200.964	2.05973	0.315328	6.53204	6.48794e-11	1.12285e-09
ENSG00000224389	C4B	162.037	2.0596	0.305308	6.74598	1.51999e-11	3.03646e-10
ENSG00000103888	CEMIP	619.94	2.05696	0.367405	5.59861	2.16081e-08	2.1609e-07
ENSG00000107317	PTGDS	305.295	2.05569	0.443008	4.6403	3.47907e-06	2.0976e-05
ENSG00000239713	APOBEC3G	188.523	2.05497	0.240794	8.53417	1.41161e-17	1.26898e-15
ENSG00000241163	LINC00877	19.0867	2.05489	0.39119	5.25291	1.49717e-07	1.23159e-06
ENSG00000056291	NPFFR2	5.38864	2.05433	0.600058	3.42356	0.000618075	0.00207612
ENSG00000170396	ZNF804A	4.74575	2.05151	0.627014	3.27187	0.00106839	0.00335725
ENSG00000132958	TPTE2	4.53746	2.04968	0.559972	3.66032	0.000251899	0.000938461
ENSG00000125675	GRIA3	67.5471	2.04828	0.300483	6.81663	9.31987e-12	1.94094e-10
ENSG00000211728	TRBV5-6	3.46903	2.04655	0.613694	3.3348	0.000853613	0.00276453
ENSG00000211787	TRAV8-3	6.70817	2.04625	0.486711	4.20424	2.61962e-05	0.000126599
ENSG00000249406	#N/A	5.19347	2.04231	0.561005	3.64044	0.000272169	0.00100474
ENSG00000170458	CD14	881.923	2.03964	0.301697	6.76058	1.37442e-11	2.77672e-10
ENSG00000076662	ICAM3	332.608	2.03959	0.261684	7.79408	6.48782e-15	2.87477e-13
ENSG00000187808	SOWAHD	24.0642	2.03889	0.309185	6.59442	4.26913e-11	7.74799e-10
ENSG00000235576	#N/A	21.5292	2.03863	0.360504	5.65495	1.55896e-08	1.60726e-07
ENSG00000222041	CYTOR	89.7316	2.03852	0.27601	7.38569	1.51665e-13	4.7978e-12
ENSG00000164692	COL1A2	106133	2.0382	0.32935	6.18855	6.07183e-10	8.58751e-09
ENSG00000180340	FZD2	88.8391	2.03788	0.268077	7.60183	2.91967e-14	1.12428e-12
ENSG00000077984	CST7	113.335	2.03768	0.256813	7.93446	2.11405e-15	1.07821e-13
ENSG00000223511	#N/A	3.46348	2.03766	0.639213	3.18777	0.00143376	0.00436062
ENSG00000103187	COTL1	1336.04	2.0376	0.248996	8.18325	2.76291e-16	1.74805e-14
ENSG00000110448	CD5	168.896	2.03737	0.350475	5.81318	6.12969e-09	6.90032e-08
ENSG00000164647	STEAP1	158.644	2.0333	0.284286	7.15229	8.53395e-13	2.27612e-11
ENSG00000241717	VWFP1	18.3374	2.03205	0.297394	6.83286	8.32388e-12	1.74528e-10
ENSG00000029534	ANK1	35.4833	2.03001	0.266934	7.60493	2.85048e-14	1.09933e-12
ENSG00000237604	#N/A	3.30537	2.02907	0.564744	3.59291	0.000327008	0.0011825
ENSG00000145850	TIMD4	6.71837	2.0287	0.599927	3.38158	0.000720702	0.00238305
ENSG00000236213	#N/A	6.17199	2.02686	0.500594	4.0489	5.1459e-05	0.000229809
ENSG00000136514	RTP4	61.0758	2.02474	0.244604	8.27762	1.25663e-16	8.72348e-15
ENSG00000156127	BATF	69.0321	2.02473	0.32906	6.15308	7.59917e-10	1.04749e-08
ENSG00000240350	#N/A	3.0513	2.0247	0.56227	3.60093	0.000317075	0.00115008
ENSG00000226091	LINC00937	13.6247	2.02325	0.497728	4.06498	4.80374e-05	0.000216073
ENSG00000166741	NNMT	833.956	2.02242	0.334468	6.04666	1.47878e-09	1.89811e-08
ENSG00000281103	TRG-AS1	52.3903	2.02152	0.319915	6.31893	2.63379e-10	4.04555e-09
ENSG00000162745	OLFML2B	779.086	2.01868	0.289018	6.98462	2.85631e-12	6.71516e-11
ENSG00000227191	TRGC2	33.9283	2.01803	0.346237	5.82845	5.59447e-09	6.33204e-08
ENSG00000126860	EVI2A	133.747	2.01713	0.269426	7.48679	7.05793e-14	2.46347e-12
ENSG00000198682	PAPSS2	246.726	2.01488	0.220012	9.15804	5.28489e-20	8.05334e-18
ENSG00000177675	CD163L1	183.494	2.01338	0.255985	7.86522	3.68452e-15	1.76061e-13
ENSG00000160654	CD3G	107.797	2.0109	0.29427	6.83352	8.28544e-12	1.74001e-10
ENSG00000203999	LINC01270	10.979	2.01003	0.316314	6.35452	2.09079e-10	3.27797e-09
ENSG00000183010	PYCR1	377.526	2.00872	0.201345	9.9765	1.93168e-23	7.31435e-21
ENSG00000186160	CYP4Z1	25.0851	2.00742	0.637836	3.14723	0.00164824	0.00492776
ENSG00000226608	#N/A	1284.9	2.00626	0.274234	7.31588	2.55703e-13	7.64386e-12
ENSG00000163993	S100P	127.367	2.00521	0.491528	4.07953	4.5126e-05	0.000204598
ENSG00000078098	FAP	585.132	2.0044	0.306043	6.54942	5.77618e-11	1.01657e-09
ENSG00000135047	CTSL	1392.1	2.00366	0.254709	7.86648	3.64762e-15	1.75303e-13
ENSG00000009790	TRAF3IP3	255.481	2.00283	0.272416	7.3521	1.95118e-13	6.04238e-12
ENSG00000159496	RGL4	11.0072	2.00264	0.397135	5.04271	4.58982e-07	3.3876e-06
ENSG00000019186	CYP24A1	38.5395	2.00258	0.485616	4.12378	3.72698e-05	0.000172867
ENSG00000142405	NLRP12	8.05649	2.00157	0.393246	5.08988	3.58291e-07	2.70515e-06
ENSG00000285090	#N/A	8.18934	1.99986	0.456047	4.38521	1.15873e-05	6.11572e-05
ENSG00000157766	ACAN	32.1851	1.99884	0.50189	3.98263	6.81566e-05	0.000294536
ENSG00000151917	BEND6	69.9644	1.99396	0.316509	6.29985	2.97933e-10	4.51252e-09
ENSG00000180549	FUT7	46.6641	1.99374	0.314418	6.34106	2.28194e-10	3.54872e-09
ENSG00000167680	SEMA6B	275.969	1.99153	0.247314	8.05264	8.10273e-16	4.55045e-14
ENSG00000273542	H4C12	3.43741	1.99127	0.4929	4.03992	5.34703e-05	0.000237603
ENSG00000167850	CD300C	31.0079	1.98756	0.358298	5.54723	2.90233e-08	2.82336e-07
ENSG00000143333	RGS16	167.358	1.98738	0.274186	7.24831	4.22013e-13	1.2067e-11
ENSG00000101307	SIRPB1	52.1637	1.98706	0.327503	6.06731	1.30071e-09	1.68863e-08
ENSG00000244482	LILRA6	67.5689	1.98436	0.358747	5.53135	3.17771e-08	3.0591e-07
ENSG00000161911	TREML1	11.8123	1.98435	0.401392	4.94367	7.66648e-07	5.3985e-06
ENSG00000154027	AK5	54.8193	1.98359	0.260525	7.61379	2.66171e-14	1.03773e-12
ENSG00000186265	BTLA	33.3088	1.98344	0.309548	6.40752	1.47903e-10	2.39238e-09
ENSG00000081237	PTPRC	1317.63	1.98223	0.265574	7.46396	8.39591e-14	2.87428e-12
ENSG00000258955	LINC00519	7.62111	1.98219	0.401467	4.93738	7.91789e-07	5.56144e-06
ENSG00000211698	TRGV4	3.96633	1.98197	0.645242	3.07167	0.00212865	0.0061745
ENSG00000272382	#N/A	3.29951	1.98123	0.57977	3.41728	0.000632506	0.00211946
ENSG00000174343	CHRNA9	85.2964	1.97788	0.342237	5.77927	7.50252e-09	8.31097e-08
ENSG00000211790	TRAV8-4	4.39557	1.97758	0.514227	3.84574	0.000120192	0.000488885
ENSG00000140968	IRF8	717.733	1.97548	0.26526	7.44734	9.52415e-14	3.22081e-12
ENSG00000005001	PRSS22	500.567	1.97328	0.343228	5.74916	8.96872e-09	9.73231e-08
ENSG00000119714	GPR68	531.801	1.97298	0.214736	9.18791	4.00562e-20	6.21767e-18
ENSG00000108691	CCL2	384.483	1.97227	0.308632	6.39035	1.65511e-10	2.65486e-09
ENSG00000211695	TRGV9	3.78954	1.9718	0.462487	4.26348	2.0127e-05	9.98398e-05
ENSG00000231645	KRT17P6	30.0077	1.97128	0.61442	3.20836	0.00133493	0.00409692
ENSG00000176887	SOX11	5.68694	1.97085	0.599924	3.28517	0.00101919	0.0032225
ENSG00000124203	ZNF831	71.9678	1.96931	0.313857	6.27456	3.50632e-10	5.23768e-09
ENSG00000254585	MAGEL2	16.1606	1.96911	0.422548	4.66008	3.16087e-06	1.92151e-05
ENSG00000149781	FERMT3	530.666	1.96886	0.234033	8.41276	4.00486e-17	3.13747e-15
ENSG00000289723	#N/A	2.51752	1.96844	0.600762	3.27656	0.00105079	0.00330985
ENSG00000163959	SLC51A	11.5755	1.96814	0.498874	3.94516	7.97475e-05	0.000338135
ENSG00000158869	FCER1G	365.042	1.96791	0.27861	7.06333	1.6256e-12	4.05038e-11
ENSG00000153012	LGI2	88.0019	1.96747	0.299279	6.57403	4.89698e-11	8.77908e-10
ENSG00000089692	LAG3	52.375	1.96609	0.339518	5.79084	7.00343e-09	7.78571e-08
ENSG00000126861	OMG	8.1636	1.96499	0.596901	3.29198	0.000994838	0.00315372
ENSG00000236044	#N/A	84.1936	1.95963	0.325335	6.02342	1.70766e-09	2.15428e-08
ENSG00000211794	TRAV12-3	5.614	1.95895	0.529522	3.69948	0.000216045	0.000821416
ENSG00000222057	RNU4-62P	5.20295	1.95669	0.441607	4.43084	9.38646e-06	5.06646e-05
ENSG00000211810	TRAV29DV5	5.48311	1.95644	0.529582	3.69432	0.000220477	0.000835981
ENSG00000119508	NR4A3	58.0073	1.95615	0.368852	5.30335	1.13698e-07	9.61563e-07
ENSG00000087086	FTL	16802.2	1.95596	0.26662	7.33613	2.19864e-13	6.72535e-12
ENSG00000169442	CD52	371.658	1.95588	0.251748	7.76917	7.9002e-15	3.42767e-13
ENSG00000276116	#N/A	23.1962	1.95476	0.3243	6.02764	1.66376e-09	2.10633e-08
ENSG00000178919	FOXE1	103.033	1.95335	0.324449	6.02053	1.73843e-09	2.19088e-08
ENSG00000008517	IL32	822.664	1.95253	0.254557	7.67031	1.71581e-14	6.97232e-13
ENSG00000187474	FPR3	352.693	1.95225	0.251017	7.77734	7.40638e-15	3.23589e-13
ENSG00000041982	TNC	2727.92	1.95201	0.283229	6.89199	5.50155e-12	1.20078e-10
ENSG00000278030	TRBV7-9	12.3179	1.95171	0.445693	4.37905	1.192e-05	6.26748e-05
ENSG00000226979	LTA	15.1574	1.95105	0.401822	4.8555	1.20082e-06	8.08014e-06
ENSG00000172061	LRRC15	1834.23	1.95073	0.4583	4.25645	2.07698e-05	0.00010256
ENSG00000128165	ADM2	50.3592	1.9502	0.291995	6.6789	2.4075e-11	4.59281e-10
ENSG00000162493	PDPN	638.394	1.94519	0.280088	6.94493	3.78658e-12	8.58714e-11
ENSG00000143341	HMCN1	1081.86	1.94277	0.290433	6.68922	2.24362e-11	4.30647e-10
ENSG00000123329	ARHGAP9	298.716	1.94273	0.264701	7.33935	2.14635e-13	6.57346e-12
ENSG00000075673	ATP12A	1121.6	1.94014	0.513617	3.77741	0.000158466	0.000623593
ENSG00000237976	#N/A	3.20049	1.93972	0.554913	3.49554	0.000473096	0.00164051
ENSG00000145685	LHFPL2	738.818	1.9397	0.281737	6.88478	5.78776e-12	1.2534e-10
ENSG00000204475	NCR3	16.4055	1.93938	0.365886	5.3005	1.15487e-07	9.7528e-07
ENSG00000237523	LINC00857	8.43147	1.93916	0.378561	5.12245	3.01583e-07	2.31832e-06
ENSG00000269220	LINC00528	11.5909	1.93781	0.430473	4.5016	6.7445e-06	3.78683e-05
ENSG00000272189	#N/A	9.53487	1.93767	0.447765	4.32743	1.50858e-05	7.71926e-05
ENSG00000180353	HCLS1	1069.64	1.93642	0.239374	8.0895	5.99084e-16	3.51448e-14
ENSG00000171772	SYCE1	5.39496	1.93495	0.633777	3.05304	0.00226535	0.00651776
ENSG00000130303	BST2	646.777	1.93286	0.231679	8.34283	7.25364e-17	5.3791e-15
ENSG00000119535	CSF3R	269.705	1.93255	0.434447	4.44829	8.65556e-06	4.71883e-05
ENSG00000197057	DTHD1	13.7159	1.93213	0.441169	4.37958	1.1891e-05	6.25658e-05
ENSG00000271605	MILR1	65.0841	1.93203	0.320045	6.03676	1.57242e-09	2.00594e-08
ENSG00000186407	CD300E	73.6505	1.93137	0.391581	4.93222	8.12989e-07	5.69496e-06
ENSG00000288349	#N/A	3.7371	1.93076	0.580526	3.32588	0.000881412	0.00284004
ENSG00000120337	TNFSF18	4.50872	1.93068	0.586279	3.29311	0.000990859	0.00314285
ENSG00000243649	CFB	54.1772	1.93032	0.270441	7.13768	9.49208e-13	2.50493e-11
ENSG00000139832	RAB20	87.4379	1.93026	0.296961	6.50005	8.02922e-11	1.37343e-09
ENSG00000006118	TMEM132A	263.457	1.93008	0.322107	5.99204	2.07222e-09	2.55864e-08
ENSG00000253276	CCDC71L	366.376	1.92914	0.264054	7.30584	2.75531e-13	8.19737e-12
ENSG00000184254	ALDH1A3	334.763	1.92897	0.397778	4.84937	1.23852e-06	8.29811e-06
ENSG00000266378	#N/A	5.85862	1.92717	0.407575	4.72839	2.26312e-06	1.42502e-05
ENSG00000225964	#N/A	4.45163	1.92712	0.450852	4.2744	1.91648e-05	9.55629e-05
ENSG00000265107	GJA5	68.7218	1.92573	0.274304	7.02044	2.21176e-12	5.34565e-11
ENSG00000203805	PLPP4	30.9834	1.92377	0.45878	4.19324	2.75003e-05	0.00013214
ENSG00000157551	KCNJ15	194.569	1.9215	0.288269	6.66566	2.63484e-11	4.98842e-10
ENSG00000239998	LILRA2	27.3984	1.92117	0.396837	4.84121	1.29053e-06	8.6073e-06
ENSG00000225411	#N/A	2.4983	1.92067	0.590646	3.25181	0.00114672	0.00357373
ENSG00000285535	#N/A	6.1265	1.91926	0.438942	4.37246	1.22852e-05	6.43511e-05
ENSG00000211793	TRAV9-2	6.9523	1.91533	0.483439	3.96188	7.43612e-05	0.000318376
ENSG00000287814	#N/A	4.87943	1.91445	0.487855	3.92421	8.70134e-05	0.000365532
ENSG00000160991	ORAI2	487.188	1.91369	0.228951	8.35851	6.35163e-17	4.78113e-15
ENSG00000164949	GEM	340.492	1.9128	0.273345	6.99775	2.60108e-12	6.17317e-11
ENSG00000087303	NID2	292.478	1.91044	0.306801	6.22697	4.75553e-10	6.91378e-09
ENSG00000257605	#N/A	8.85592	1.90984	0.326728	5.84535	5.05508e-09	5.77648e-08
ENSG00000183160	TMEM119	906.668	1.90533	0.230431	8.26855	1.35596e-16	9.38694e-15
ENSG00000043462	LCP2	424.083	1.90506	0.251163	7.58497	3.32575e-14	1.26121e-12
ENSG00000147041	SYTL5	10.6913	1.90497	0.52563	3.62416	0.000289906	0.00106217
ENSG00000124507	PACSIN1	17.2961	1.90489	0.523618	3.63795	0.000274822	0.00101374
ENSG00000279406	#N/A	10.9228	1.90478	0.48242	3.94839	7.86787e-05	0.000334341
ENSG00000211797	TRAV17	5.9956	1.90436	0.483074	3.94216	8.07501e-05	0.000341748
ENSG00000215612	HMX1	5.16346	1.90428	0.556961	3.41906	0.000628372	0.00210674
ENSG00000130768	SMPDL3B	46.4194	1.90265	0.338575	5.61957	1.91438e-08	1.93929e-07
ENSG00000117281	CD160	11.0726	1.90262	0.453874	4.19196	2.76559e-05	0.000132786
ENSG00000211710	TRBV4-1	3.81543	1.90239	0.555154	3.42677	0.000610798	0.00205416
ENSG00000248599	FLJ42969	5.05028	1.90183	0.625484	3.04057	0.00236131	0.00675653
ENSG00000153064	BANK1	114.348	1.8999	0.36736	5.17177	2.31886e-07	1.83098e-06
ENSG00000172673	THEMIS	46.7867	1.89973	0.298811	6.35763	2.04888e-10	3.22034e-09
ENSG00000291237	#N/A	6287.84	1.89529	0.315117	6.01454	1.80397e-09	2.2632e-08
ENSG00000250777	#N/A	2.6169	1.89454	0.531587	3.56394	0.000365329	0.00130316
ENSG00000259004	LINC02285	2.62275	1.89436	0.585232	3.23695	0.00120815	0.00374509
ENSG00000233517	#N/A	4.23416	1.89412	0.498743	3.79779	0.000145991	0.000579029
ENSG00000179331	RAB39A	7.12702	1.89237	0.359706	5.26087	1.43375e-07	1.18567e-06
ENSG00000213362	#N/A	7.28662	1.88906	0.479411	3.94039	8.13503e-05	0.000344056
ENSG00000166928	MS4A14	53.0304	1.88866	0.361683	5.22187	1.77129e-07	1.43721e-06
ENSG00000178882	RFLNA	63.8641	1.88818	0.310953	6.07223	1.26147e-09	1.64537e-08
ENSG00000240954	RPL4P1	2.94945	1.88736	0.543057	3.47543	0.000510039	0.00175267
ENSG00000154016	GRAP	92.2673	1.88685	0.253015	7.45745	8.82115e-14	3.0075e-12
ENSG00000197705	KLHL14	12.0698	1.88602	0.403752	4.67124	2.99387e-06	1.83068e-05
ENSG00000285517	#N/A	5.4608	1.8856	0.452065	4.17109	3.03148e-05	0.000143866
ENSG00000102575	ACP5	1300.17	1.88521	0.262747	7.175	7.23095e-13	1.95996e-11
ENSG00000141161	UNC45B	2.36751	1.88454	0.602945	3.12556	0.00177466	0.0052654
ENSG00000126709	IFI6	779.914	1.8845	0.330367	5.70427	1.16844e-08	1.23522e-07
ENSG00000143603	KCNN3	125.492	1.88387	0.264687	7.11736	1.10011e-12	2.85196e-11
ENSG00000186442	KRT3	11.9153	1.88321	0.560654	3.35896	0.000782368	0.00256355
ENSG00000180644	PRF1	92.1101	1.88289	0.307468	6.12386	9.13351e-10	1.22982e-08
ENSG00000136840	ST6GALNAC4	295.374	1.88192	0.221698	8.48866	2.09031e-17	1.7829e-15
ENSG00000007933	FMO3	36.499	1.87848	0.381885	4.91896	8.70036e-07	6.05488e-06
ENSG00000183246	RIMBP3C	3.80202	1.87431	0.460144	4.07331	4.63501e-05	0.000209124
ENSG00000130755	GMFG	331.928	1.87178	0.232605	8.04705	8.48164e-16	4.74135e-14
ENSG00000168811	IL12A	4.22975	1.87146	0.439825	4.25502	2.09031e-05	0.000103158
ENSG00000277734	TRAC	504.92	1.86832	0.265395	7.03977	1.92558e-12	4.72712e-11
ENSG00000131126	TEX101	36.1376	1.86809	0.419677	4.45126	8.53677e-06	4.65915e-05
ENSG00000290525	#N/A	7.09258	1.8674	0.457388	4.08276	4.45035e-05	0.0002023
ENSG00000221963	APOL6	996.908	1.8669	0.218091	8.5602	1.12673e-17	1.04289e-15
ENSG00000136859	ANGPTL2	2654.34	1.86646	0.280009	6.66573	2.63361e-11	4.98842e-10
ENSG00000100365	NCF4	268.988	1.86601	0.260508	7.16297	7.89471e-13	2.12604e-11
ENSG00000185811	IKZF1	498.668	1.86378	0.261059	7.13929	9.38119e-13	2.48353e-11
ENSG00000123685	BATF3	57.3336	1.8637	0.269953	6.9038	5.06313e-12	1.11483e-10
ENSG00000121807	CCR2	200.418	1.86323	0.237201	7.8551	3.99464e-15	1.87969e-13
ENSG00000172965	MIR4435-2HG	139.264	1.86158	0.243898	7.63259	2.3008e-14	9.08363e-13
ENSG00000143479	DYRK3	133.909	1.86054	0.186536	9.97415	1.97797e-23	7.37666e-21
ENSG00000185862	EVI2B	359.067	1.86051	0.25302	7.35321	1.93506e-13	5.99989e-12
ENSG00000154217	PITPNC1	238.149	1.86016	0.222843	8.34737	6.97976e-17	5.1914e-15
ENSG00000159337	PLA2G4D	1419.19	1.85983	0.278585	6.67596	2.45613e-11	4.67488e-10
ENSG00000258754	LOC105369203	9.54595	1.85849	0.536462	3.46435	0.000531517	0.00181662
ENSG00000177614	PGBD5	114.966	1.85789	0.306591	6.05984	1.36255e-09	1.75885e-08
ENSG00000114251	WNT5A	435.584	1.85789	0.296569	6.26459	3.73807e-10	5.54082e-09
ENSG00000110876	SELPLG	410.707	1.85485	0.218451	8.49094	2.04976e-17	1.7543e-15
ENSG00000227076	#N/A	2.15473	1.85325	0.618442	2.99664	0.00272971	0.00766151
ENSG00000179715	PCED1B	98.9684	1.85215	0.278646	6.64697	2.9918e-11	5.59224e-10
ENSG00000226660	TRBV2	6.51214	1.85141	0.443937	4.17045	3.04002e-05	0.000144134
ENSG00000134817	APLNR	565.729	1.84996	0.274308	6.7441	1.53976e-11	3.0735e-10
ENSG00000134516	DOCK2	444.38	1.84915	0.246344	7.50638	6.07852e-14	2.15889e-12
ENSG00000101445	PPP1R16B	368.889	1.84802	0.244243	7.56632	3.83942e-14	1.43185e-12
ENSG00000230204	#N/A	310.165	1.84785	0.275983	6.69552	2.14906e-11	4.1569e-10
ENSG00000150687	PRSS23	1347.27	1.84732	0.245908	7.51222	5.81336e-14	2.07545e-12
ENSG00000136490	LIMD2	453.478	1.84664	0.242625	7.61108	2.71819e-14	1.05318e-12
ENSG00000171310	CHST11	329.361	1.84658	0.213374	8.65421	4.96322e-18	5.00145e-16
ENSG00000028277	POU2F2	385.272	1.84576	0.31619	5.83749	5.29946e-09	6.0364e-08
ENSG00000169413	RNASE6	189.158	1.84538	0.239625	7.70114	1.3486e-14	5.5707e-13
ENSG00000279447	#N/A	3.04521	1.84166	0.58783	3.13298	0.00173038	0.0051481
ENSG00000253746	#N/A	11.0529	1.83964	0.422988	4.34915	1.36669e-05	7.07142e-05
ENSG00000115165	CYTIP	254.256	1.83943	0.273198	6.73297	1.66234e-11	3.29449e-10
ENSG00000106302	HYAL4	28.6201	1.83858	0.457613	4.01775	5.87554e-05	0.000258195
ENSG00000188305	PEAK3	7.08601	1.83801	0.404552	4.54331	5.53782e-06	3.17349e-05
ENSG00000211829	#N/A	37.7975	1.8373	0.337468	5.44436	5.19909e-08	4.74199e-07
ENSG00000256039	LINC02446	8.23156	1.83728	0.453274	4.05335	5.04896e-05	0.000226005
ENSG00000283175	LOC101929130	27.4021	1.8364	0.314509	5.83895	5.25315e-09	5.99459e-08
ENSG00000283646	LINC02009	11.7382	1.83483	0.488295	3.75762	0.000171536	0.000669402
ENSG00000232671	ZNF687-AS1	3.66943	1.83353	0.453374	4.04418	5.25061e-05	0.000233775
ENSG00000133878	DUSP26	3.18649	1.8329	0.553603	3.31084	0.000930147	0.00297559
ENSG00000175567	UCP2	747.174	1.82818	0.253856	7.20164	5.94918e-13	1.6374e-11
ENSG00000113070	HBEGF	354.014	1.82813	0.323366	5.65345	1.5726e-08	1.62065e-07
ENSG00000174946	GPR171	57.4731	1.82673	0.279202	6.54269	6.04218e-11	1.05891e-09
ENSG00000179528	LBX2	9.59212	1.82659	0.384377	4.75207	2.01349e-06	1.283e-05
ENSG00000198771	RCSD1	338.71	1.82498	0.261443	6.98039	2.94356e-12	6.88143e-11
ENSG00000255274	SMIM35	2.70803	1.82489	0.556338	3.28018	0.0010374	0.00327344
ENSG00000101082	SLA2	56.9952	1.82428	0.276207	6.60475	3.98187e-11	7.27951e-10
ENSG00000177234	LINC01561	3.88801	1.82263	0.601496	3.03016	0.00244425	0.00696118
ENSG00000213023	SYT3	2.71017	1.82243	0.558183	3.26492	0.00109494	0.00343185
ENSG00000245954	LINC02273	10.3675	1.82228	0.375865	4.84824	1.24564e-06	8.33684e-06
ENSG00000060982	BCAT1	298.544	1.82101	0.26359	6.9085	4.89818e-12	1.08041e-10
ENSG00000147689	FAM83A	743.007	1.82078	0.27637	6.5882	4.45194e-11	8.04472e-10
ENSG00000170891	CYTL1	47.4317	1.81962	0.273963	6.64184	3.09796e-11	5.76479e-10
ENSG00000255987	#N/A	4.45939	1.81922	0.464293	3.91827	8.91881e-05	0.000373977
ENSG00000213654	GPSM3	417.271	1.81859	0.215751	8.4291	3.48319e-17	2.7547e-15
ENSG00000260123	#N/A	2.24529	1.81571	0.603053	3.01086	0.00260506	0.00736961
ENSG00000211716	TRBV9	5.05768	1.81357	0.401043	4.52214	6.12188e-06	3.47157e-05
ENSG00000118257	NRP2	504.346	1.81149	0.218114	8.30523	9.96236e-17	7.03304e-15
ENSG00000137801	THBS1	1576.78	1.8114	0.343957	5.26636	1.39152e-07	1.15457e-06
ENSG00000110324	IL10RA	774.855	1.81131	0.240481	7.53205	4.99489e-14	1.81699e-12
ENSG00000148798	INA	76.8723	1.80862	0.297198	6.08557	1.1608e-09	1.52843e-08
ENSG00000285417	#N/A	25.2671	1.80601	0.345547	5.22652	1.72729e-07	1.40425e-06
ENSG00000205622	#N/A	7.74319	1.80416	0.418888	4.30702	1.65468e-05	8.38275e-05
ENSG00000184232	OAF	688.314	1.80306	0.216742	8.31891	8.87734e-17	6.46803e-15
ENSG00000255833	TIFAB	56.8417	1.80299	0.308702	5.84055	5.20298e-09	5.94005e-08
ENSG00000059804	SLC2A3	417.268	1.8028	0.242125	7.44574	9.64035e-14	3.24256e-12
ENSG00000162654	GBP4	349.932	1.80176	0.298347	6.03914	1.54939e-09	1.98162e-08
ENSG00000109321	AREG	115.894	1.80135	0.402464	4.4758	7.61268e-06	4.21743e-05
ENSG00000117560	FASLG	25.7493	1.80118	0.306124	5.88383	4.00892e-09	4.6992e-08
ENSG00000211786	TRAV8-2	5.51663	1.8006	0.521933	3.44987	0.000560865	0.00190624
ENSG00000122223	CD244	26.675	1.80013	0.260298	6.91566	4.65692e-12	1.03256e-10
ENSG00000101180	HRH3	7.36219	1.79985	0.564041	3.19099	0.00141787	0.00431858
ENSG00000262655	SPON1	1195.65	1.79941	0.248178	7.25051	4.1522e-13	1.19273e-11
ENSG00000164093	PITX2	18.3365	1.79914	0.442343	4.06731	4.75594e-05	0.000214039
ENSG00000105928	GSDME	127.187	1.79865	0.265177	6.78285	1.17832e-11	2.40976e-10
ENSG00000108622	ICAM2	195.979	1.79703	0.233279	7.70336	1.32536e-14	5.49288e-13
ENSG00000115607	IL18RAP	28.4211	1.79659	0.35998	4.9908	6.01306e-07	4.32065e-06
ENSG00000205502	C2CD4B	64.3877	1.79653	0.392377	4.57857	4.68155e-06	2.73868e-05
ENSG00000187608	ISG15	140.034	1.79621	0.266757	6.73351	1.65621e-11	3.28756e-10
ENSG00000143839	REN	6.87077	1.79615	0.57393	3.12956	0.00175068	0.00520166
ENSG00000286646	#N/A	13.1214	1.79228	0.30188	5.93706	2.90176e-09	3.48141e-08
ENSG00000090339	ICAM1	747.256	1.7904	0.252104	7.10184	1.2311e-12	3.15554e-11
ENSG00000271984	#N/A	10.4725	1.78839	0.514254	3.47765	0.000505829	0.00173953
ENSG00000289612	#N/A	2.39559	1.78748	0.591095	3.02402	0.00249438	0.0070886
ENSG00000291188	#N/A	5.27318	1.78745	0.415904	4.29776	1.72535e-05	8.69994e-05
ENSG00000198879	SFMBT2	196.917	1.78572	0.265391	6.72864	1.71256e-11	3.38329e-10
ENSG00000187559	FOXD4L3	4.02347	1.78561	0.582343	3.06625	0.00216765	0.00627274
ENSG00000183682	BMP8A	44.7586	1.78539	0.396899	4.49835	6.84818e-06	3.83728e-05
ENSG00000135077	HAVCR2	195.1	1.78521	0.273061	6.53778	6.24395e-11	1.08968e-09
ENSG00000000938	FGR	230.705	1.78518	0.265309	6.72867	1.7122e-11	3.38329e-10
ENSG00000250155	LOC107986412	16.522	1.78394	0.407617	4.37652	1.20591e-05	6.33393e-05
ENSG00000137558	PI15	89.7873	1.78299	0.446513	3.99315	6.52014e-05	0.000283136
ENSG00000111886	GABRR2	28.5054	1.78289	0.324985	5.48609	4.10929e-08	3.84338e-07
ENSG00000107551	RASSF4	741.073	1.78246	0.282675	6.30567	2.86957e-10	4.36213e-09
ENSG00000185477	GPRIN3	253.583	1.78095	0.240173	7.41531	1.21344e-13	3.95888e-12
ENSG00000197769	MAP1LC3C	23.9366	1.78016	0.572036	3.11196	0.00185848	0.00547962
ENSG00000108950	FAM20A	400.074	1.77993	0.253479	7.02202	2.18688e-12	5.29576e-11
ENSG00000101194	SLC17A9	337.997	1.77974	0.271834	6.54715	5.86436e-11	1.03063e-09
ENSG00000254087	LYN	570.336	1.77862	0.208177	8.54382	1.29862e-17	1.18014e-15
ENSG00000100055	CYTH4	569.37	1.77776	0.243684	7.29535	2.97881e-13	8.80988e-12
ENSG00000186150	UBL4B	2.70178	1.77695	0.51205	3.47027	0.000519932	0.00178264
ENSG00000235111	#N/A	4.90754	1.77568	0.43557	4.07668	4.56837e-05	0.000206677
ENSG00000174175	SELP	171.411	1.77476	0.259092	6.84993	7.38877e-12	1.56485e-10
ENSG00000007908	SELE	259.92	1.77446	0.302098	5.87379	4.25937e-09	4.95098e-08
ENSG00000179362	#N/A	9.93577	1.77426	0.499567	3.5516	0.000382889	0.00136017
ENSG00000275793	RIMBP3	22.2238	1.77424	0.232976	7.61553	2.62604e-14	1.02543e-12
ENSG00000110944	IL23A	7.9854	1.7742	0.383375	4.62783	3.69514e-06	2.21611e-05
ENSG00000174939	ASPHD1	13.2682	1.77374	0.364871	4.86127	1.16634e-06	7.86511e-06
ENSG00000180767	CHST13	12.035	1.7736	0.375866	4.71871	2.37343e-06	1.48695e-05
ENSG00000134242	PTPN22	105.917	1.76827	0.239724	7.37629	1.62764e-13	5.11653e-12
ENSG00000237254	TRBV30	4.39288	1.76781	0.553155	3.19587	0.00139408	0.00425491
ENSG00000273186	#N/A	6.23464	1.76724	0.40611	4.35163	1.35128e-05	7.00036e-05
ENSG00000167094	TTC16	9.01558	1.76722	0.456034	3.87519	0.000106544	0.000438727
ENSG00000180616	SSTR2	19.4733	1.76597	0.329061	5.36667	8.02029e-08	7.03034e-07
ENSG00000244731	C4A	267.768	1.76443	0.279989	6.30177	2.94262e-10	4.46681e-09
ENSG00000149571	KIRREL3	7.61227	1.7638	0.518191	3.40377	0.00066462	0.00221726
ENSG00000178860	MSC	179.27	1.76278	0.2226	7.91906	2.39319e-15	1.20825e-13
ENSG00000170382	LRRN2	12.503	1.76065	0.365884	4.81204	1.49398e-06	9.80205e-06
ENSG00000185245	GP1BA	6.45539	1.75929	0.605549	2.90529	0.00366915	0.00994101
ENSG00000211796	TRAV16	2.77739	1.75899	0.583563	3.01422	0.00257641	0.00729847
ENSG00000175294	CATSPER1	7.18279	1.75505	0.359703	4.87917	1.06534e-06	7.24261e-06
ENSG00000234964	#N/A	5284.54	1.75101	0.280686	6.23831	4.42324e-10	6.4644e-09
ENSG00000185972	CCIN	5.51232	1.74924	0.459254	3.80887	0.000139606	0.000556885
ENSG00000015285	WAS	214.915	1.7487	0.242605	7.20802	5.67707e-13	1.56942e-11
ENSG00000126264	HCST	107.39	1.74851	0.264849	6.60191	4.05901e-11	7.40428e-10
ENSG00000141293	SKAP1	85.6771	1.74755	0.263966	6.62035	3.58348e-11	6.60433e-10
ENSG00000228877	#N/A	3.04784	1.74715	0.529408	3.3002	0.000966161	0.00307623
ENSG00000137265	IRF4	696.545	1.74592	0.309167	5.64716	1.63119e-08	1.67413e-07
ENSG00000152932	RAB3C	18.4882	1.74525	0.378578	4.61	4.0266e-06	2.39308e-05
ENSG00000164733	CTSB	14500.9	1.7446	0.220386	7.91609	2.45089e-15	1.22992e-13
ENSG00000154545	MAGED4	98.7376	1.74396	0.283303	6.1558	7.4698e-10	1.03137e-08
ENSG00000104814	MAP4K1	241.13	1.74335	0.278806	6.25291	4.02871e-10	5.92593e-09
ENSG00000100373	UPK3A	3.55724	1.73854	0.527462	3.29606	0.000980517	0.00311559
ENSG00000164483	SAMD3	23.8863	1.73808	0.32138	5.40818	6.36695e-08	5.69086e-07
ENSG00000162267	ITIH3	10.4123	1.73629	0.432286	4.01654	5.90581e-05	0.000259343
ENSG00000144837	PLA1A	8.37183	1.73588	0.442753	3.92064	8.83149e-05	0.000370439
ENSG00000183813	CCR4	125.646	1.73443	0.30634	5.66178	1.49809e-08	1.55154e-07
ENSG00000286545	#N/A	6.52075	1.73363	0.480845	3.60539	0.00031169	0.00113186
ENSG00000142347	MYO1F	592.016	1.73207	0.246375	7.03022	2.06208e-12	5.03783e-11
ENSG00000182885	ADGRG3	21.9795	1.73075	0.423952	4.08243	4.45668e-05	0.000202515
ENSG00000122986	HVCN1	119.724	1.73066	0.261116	6.62795	3.40388e-11	6.29655e-10
ENSG00000113140	SPARC	46885.9	1.73011	0.329329	5.25343	1.49291e-07	1.2289e-06
ENSG00000138080	EMILIN1	1398.04	1.72917	0.273194	6.32948	2.45981e-10	3.803e-09
ENSG00000139194	RBP5	62.9655	1.72916	0.323165	5.35071	8.76084e-08	7.61538e-07
ENSG00000128815	WDFY4	416.23	1.72868	0.248252	6.96339	3.32192e-12	7.63033e-11
ENSG00000184985	SORCS2	158.76	1.72854	0.251098	6.88394	5.82191e-12	1.2597e-10
ENSG00000066294	CD84	478.001	1.72362	0.268064	6.42987	1.27717e-10	2.09159e-09
ENSG00000167208	SNX20	219.658	1.72299	0.236291	7.29181	3.05824e-13	9.02343e-12
ENSG00000107249	GLIS3	53.4478	1.72228	0.311992	5.52027	3.38477e-08	3.23599e-07
ENSG00000102879	CORO1A	1361.05	1.72087	0.249364	6.90106	5.16176e-12	1.13395e-10
ENSG00000028137	TNFRSF1B	830.895	1.72062	0.220882	7.78981	6.71122e-15	2.95803e-13
ENSG00000139410	SDSL	41.6046	1.72037	0.284052	6.05655	1.3907e-09	1.79149e-08
ENSG00000174469	CNTNAP2	17.9482	1.71988	0.417432	4.12014	3.7865e-05	0.000175205
ENSG00000164687	FABP5	811.683	1.71967	0.277325	6.2009	5.61409e-10	7.98993e-09
ENSG00000042062	RIPOR3	266.368	1.71931	0.239912	7.16642	7.69834e-13	2.0754e-11
ENSG00000270164	LINC01480	14.7064	1.71895	0.469909	3.65805	0.000254141	0.00094583
ENSG00000227039	ITGB2-AS1	118.97	1.71894	0.309799	5.54858	2.88004e-08	2.80386e-07
ENSG00000141753	IGFBP4	7179.54	1.71894	0.195661	8.78527	1.55995e-18	1.75607e-16
ENSG00000100122	CRYBB1	7.57952	1.71764	0.461054	3.72548	0.000194948	0.00075161
ENSG00000136378	ADAMTS7	141.842	1.71619	0.23024	7.45389	9.063e-14	3.07736e-12
ENSG00000133321	PLAAT4	152.485	1.71549	0.24912	6.88619	5.73058e-12	1.24317e-10
ENSG00000179772	FOXS1	26.5793	1.71451	0.281418	6.09241	1.11221e-09	1.46988e-08
ENSG00000172116	CD8B	54.9286	1.71388	0.317533	5.3975	6.75748e-08	6.00342e-07
ENSG00000287349	#N/A	4.02456	1.71312	0.565195	3.03103	0.00243723	0.0069467
ENSG00000276953	TRBV12-4	4.06913	1.71273	0.579668	2.95468	0.00312996	0.00865466
ENSG00000152689	RASGRP3	205.328	1.7084	0.252512	6.76564	1.32723e-11	2.69447e-10
ENSG00000216490	IFI30	12.7615	1.70751	0.400902	4.25917	2.05191e-05	0.000101583
ENSG00000072818	ACAP1	409.207	1.70626	0.254999	6.69125	2.21275e-11	4.25703e-10
ENSG00000150681	RGS18	43.5901	1.70611	0.301321	5.6621	1.49536e-08	1.54935e-07
ENSG00000116852	KIF21B	158.436	1.70562	0.271716	6.27723	3.44661e-10	5.17012e-09
ENSG00000146070	PLA2G7	145.519	1.70389	0.379836	4.48586	7.26209e-06	4.04743e-05
ENSG00000258733	LINC02328	13.9279	1.70388	0.296374	5.74909	8.97253e-09	9.73231e-08
ENSG00000162631	NTNG1	36.3394	1.70307	0.343172	4.96274	6.95046e-07	4.95079e-06
ENSG00000010932	FMO1	444.003	1.70219	0.365309	4.65958	3.16854e-06	1.92571e-05
ENSG00000113263	ITK	170.224	1.70172	0.298854	5.69414	1.23996e-08	1.30475e-07
ENSG00000230438	#N/A	25.9892	1.69864	0.411065	4.1323	3.59148e-05	0.000167234
ENSG00000091656	ZFHX4	114.729	1.6975	0.318865	5.32356	1.01754e-07	8.70566e-07
ENSG00000141756	FKBP10	1764.92	1.69691	0.248443	6.8302	8.47984e-12	1.77487e-10
ENSG00000182327	GLTPD2	12.5018	1.69527	0.34439	4.92255	8.54248e-07	5.96161e-06
ENSG00000077420	APBB1IP	249.787	1.69266	0.259343	6.52672	6.72271e-11	1.15947e-09
ENSG00000142871	CCN1	876.174	1.69062	0.276795	6.10783	1.00993e-09	1.34896e-08
ENSG00000102468	HTR2A	14.5958	1.69012	0.382697	4.41635	1.00382e-05	5.38222e-05
ENSG00000206195	DUXAP8	35.0432	1.69007	0.478977	3.52851	0.000417911	0.00146706
ENSG00000170801	HTRA3	1363.07	1.69003	0.294244	5.74362	9.2676e-09	1.00263e-07
ENSG00000023445	BIRC3	686.019	1.68965	0.267028	6.32759	2.49018e-10	3.83912e-09
ENSG00000110079	MS4A4A	227.444	1.68951	0.255514	6.61219	3.78673e-11	6.93799e-10
ENSG00000172794	RAB37	80.1318	1.68863	0.246533	6.84952	7.40973e-12	1.56796e-10
ENSG00000183439	TRIM61	9.16382	1.68853	0.401937	4.20097	2.65769e-05	0.000128176
ENSG00000198246	SLC29A3	147.411	1.6875	0.259911	6.49261	8.43601e-11	1.43809e-09
ENSG00000260898	ADPGK-AS1	4.4172	1.68714	0.378839	4.45343	8.45075e-06	4.61724e-05
ENSG00000101276	SLC52A3	81.9531	1.68648	0.335022	5.03394	4.8051e-07	3.53085e-06
ENSG00000110031	LPXN	314.696	1.68498	0.218833	7.69981	1.36265e-14	5.6102e-13
ENSG00000110077	MS4A6A	742.457	1.68497	0.254384	6.62371	3.50284e-11	6.46048e-10
ENSG00000105889	STEAP1B	16.6282	1.6846	0.349737	4.81677	1.45904e-06	9.58793e-06
ENSG00000187243	MAGED4B	41.0076	1.68272	0.302521	5.56231	2.66228e-08	2.61119e-07
ENSG00000100600	LGMN	2210.8	1.68044	0.240989	6.97309	3.10048e-12	7.1811e-11
ENSG00000226928	#N/A	2.32721	1.67977	0.559013	3.00488	0.00265684	0.00749065
ENSG00000260240	#N/A	2.90482	1.6795	0.460025	3.65088	0.000261339	0.000969297
ENSG00000230918	DPP4-DT	20.2275	1.67878	0.273432	6.13967	8.2694e-10	1.12683e-08
ENSG00000115085	ZAP70	314.024	1.67864	0.275704	6.08854	1.13944e-09	1.50268e-08
ENSG00000236654	#N/A	56.7629	1.67827	0.290988	5.76748	8.04675e-09	8.83552e-08
ENSG00000164125	GASK1B	879.872	1.67793	0.247072	6.79123	1.11179e-11	2.28681e-10
ENSG00000136010	ALDH1L2	329.863	1.67744	0.252468	6.64417	3.04935e-11	5.68704e-10
ENSG00000146072	TNFRSF21	500.52	1.6774	0.24169	6.94029	3.91301e-12	8.83323e-11
ENSG00000174600	CMKLR1	441.38	1.67532	0.277611	6.03477	1.59194e-09	2.02774e-08
ENSG00000211799	TRAV19	6.5044	1.67491	0.53348	3.13959	0.00169185	0.00504547
ENSG00000225431	LINC01671	11.2094	1.6745	0.41102	4.07401	4.62101e-05	0.000208685
ENSG00000163406	SLC15A2	73.5538	1.67342	0.3179	5.264	1.40956e-07	1.16721e-06
ENSG00000207507	RNU6-9	3.28251	1.67299	0.514093	3.25425	0.00113692	0.00354892
ENSG00000262714	#N/A	6.90288	1.67089	0.43994	3.79801	0.000145864	0.000578619
ENSG00000178342	KCNG2	3.69896	1.66991	0.531612	3.14122	0.00168245	0.00501984
ENSG00000225210	DUXAP9	19.452	1.66837	0.438034	3.80876	0.000139664	0.00055703
ENSG00000249937	#N/A	3.80431	1.66718	0.5524	3.01806	0.00254395	0.0072155
ENSG00000291230	#N/A	3.88161	1.66702	0.494848	3.36875	0.000755098	0.00248298
ENSG00000152049	KCNE4	76.0702	1.66639	0.276638	6.02373	1.70441e-09	2.15161e-08
ENSG00000135426	TESPA1	95.0818	1.66484	0.257756	6.45897	1.05419e-10	1.76459e-09
ENSG00000137507	LRRC32	712.991	1.66071	0.269163	6.16991	6.83305e-10	9.53993e-09
ENSG00000289327	#N/A	4.42927	1.65847	0.460415	3.60211	0.000315642	0.00114521
ENSG00000203785	SPRR2E	11317.3	1.65795	0.433659	3.82317	0.000131749	0.000529356
ENSG00000234975	FTH1P2	1420.75	1.65759	0.248972	6.65775	2.78056e-11	5.24444e-10
ENSG00000173559	NABP1	650.541	1.65758	0.197876	8.37688	5.43497e-17	4.14102e-15
ENSG00000251158	LOC728506	5.01197	1.65714	0.50102	3.30754	0.000941208	0.0030052
ENSG00000241735	FABP5P3	4.30684	1.65637	0.545747	3.03505	0.00240497	0.00686651
ENSG00000135439	AGAP2	224.629	1.65599	0.189392	8.74369	2.25625e-18	2.46227e-16
ENSG00000142512	SIGLEC10	120.166	1.65459	0.32105	5.15369	2.55414e-07	1.99657e-06
ENSG00000286194	#N/A	7.16022	1.65373	0.426727	3.87538	0.00010646	0.000438528
ENSG00000172716	SLFN11	488.959	1.65313	0.212958	7.76268	8.31523e-15	3.59526e-13
ENSG00000004809	SLC22A16	4.44907	1.65255	0.498974	3.31189	0.00092669	0.00296757
ENSG00000167895	TMC8	401.927	1.65211	0.228271	7.2375	4.57041e-13	1.29315e-11
ENSG00000180879	SSR4	2246.65	1.65193	0.219654	7.52059	5.453e-14	1.96646e-12
ENSG00000144810	COL8A1	120.785	1.65147	0.340711	4.84714	1.25253e-06	8.38074e-06
ENSG00000176153	GPX2	242.566	1.65099	0.232668	7.09589	1.28526e-12	3.27794e-11
ENSG00000196754	S100A2	2552.95	1.64955	0.356625	4.62544	3.73797e-06	2.23857e-05
ENSG00000259343	#N/A	25.7247	1.64764	0.354937	4.64206	3.44953e-06	2.08129e-05
ENSG00000172322	CLEC12A	57.0789	1.64757	0.418378	3.93799	8.21669e-05	0.000347216
ENSG00000173890	GPR160	54.9631	1.64721	0.276169	5.96452	2.45353e-09	2.98375e-08
ENSG00000172733	PURG	4.6701	1.64594	0.527512	3.1202	0.00180726	0.00534815
ENSG00000265975	#N/A	4.30007	1.6452	0.526517	3.12468	0.00177999	0.00527746
ENSG00000171236	LRG1	425.118	1.6443	0.452578	3.63319	0.000279937	0.00103063
ENSG00000162174	ASRGL1	51.2921	1.64426	0.324195	5.07181	3.94046e-07	2.94927e-06
ENSG00000230155	#N/A	7.29403	1.64388	0.426497	3.85437	0.00011603	0.000473729
ENSG00000120820	GLT8D2	275.244	1.64343	0.255396	6.43483	1.23615e-10	2.03374e-09
ENSG00000176788	BASP1	1069.41	1.6433	0.199846	8.2228	1.98805e-16	1.31437e-14
ENSG00000135362	PRR5L	90.1383	1.6426	0.188218	8.72713	2.61206e-18	2.80163e-16
ENSG00000246859	STARD4-AS1	3.47759	1.64245	0.50785	3.23413	0.00122013	0.00377613
ENSG00000130037	KCNA5	6.75629	1.64177	0.385621	4.25746	2.06765e-05	0.000102221
ENSG00000162676	GFI1	37.3126	1.64072	0.250324	6.55439	5.58715e-11	9.87472e-10
ENSG00000123342	MMP19	316.209	1.63994	0.24408	6.71886	1.83154e-11	3.59559e-10
ENSG00000187513	GJA4	115.121	1.63892	0.229641	7.13688	9.54729e-13	2.51684e-11
ENSG00000166923	GREM1	929.041	1.63802	0.340297	4.8135	1.48313e-06	9.73345e-06
ENSG00000219507	#N/A	1368.34	1.63623	0.261171	6.26497	3.72897e-10	5.53061e-09
ENSG00000107798	LIPA	1503.53	1.63548	0.230512	7.09501	1.2934e-12	3.29158e-11
ENSG00000109705	NKX3-2	6.26769	1.63494	0.485297	3.36895	0.000754547	0.00248182
ENSG00000104093	DMXL2	394.719	1.6348	0.219586	7.44493	9.69983e-14	3.2538e-12
ENSG00000173208	ABCD2	28.1481	1.63402	0.376545	4.3395	1.42808e-05	7.35856e-05
ENSG00000174844	DNAH12	18.9836	1.63354	0.376566	4.33799	1.43794e-05	7.3977e-05
ENSG00000095587	TLL2	23.5319	1.63255	0.388229	4.20511	2.60951e-05	0.000126193
ENSG00000109436	TBC1D9	484.117	1.63242	0.219996	7.42025	1.16904e-13	3.83405e-12
ENSG00000100060	MFNG	244.141	1.63078	0.196551	8.29698	1.06794e-16	7.51799e-15
ENSG00000236790	LINC00299	24.9283	1.63019	0.31776	5.13023	2.89384e-07	2.23555e-06
ENSG00000280027	#N/A	6.69545	1.62836	0.481205	3.38393	0.000714556	0.0023646
ENSG00000289161	LOC100310756	38.1322	1.62697	0.29242	5.56381	2.63954e-08	2.59398e-07
ENSG00000150637	CD226	81.432	1.62631	0.263788	6.16523	7.038e-10	9.78861e-09
ENSG00000266786	#N/A	29.3685	1.62391	0.259046	6.26883	3.63773e-10	5.40491e-09
ENSG00000256235	SMIM3	149.043	1.62348	0.257279	6.31021	2.78661e-10	4.25674e-09
ENSG00000230191	#N/A	3.02949	1.62345	0.439319	3.69538	0.000219554	0.000832987
ENSG00000185339	TCN2	435.56	1.62072	0.227772	7.11555	1.11469e-12	2.88376e-11
ENSG00000117228	GBP1	825.694	1.62064	0.286922	5.64836	1.61986e-08	1.66455e-07
ENSG00000282851	BISPR	43.0091	1.61976	0.274453	5.90176	3.59639e-09	4.26566e-08
ENSG00000253853	#N/A	4.59625	1.61937	0.496686	3.26035	0.00111273	0.00347994
ENSG00000221502	MIR1245A	11.6162	1.61781	0.437258	3.6999	0.000215688	0.000820184
ENSG00000079263	SP140	119.448	1.61778	0.298176	5.42558	5.77656e-08	5.20974e-07
ENSG00000280721	#N/A	7.60515	1.61771	0.457049	3.53946	0.000400946	0.00141526
ENSG00000162692	VCAM1	271.403	1.61661	0.303516	5.32627	1.00252e-07	8.59186e-07
ENSG00000111913	RIPOR2	227.452	1.61636	0.293003	5.51653	3.45757e-08	3.29928e-07
ENSG00000100368	CSF2RB	828.977	1.61607	0.213378	7.57376	3.62563e-14	1.36048e-12
ENSG00000277027	#N/A	23.1113	1.61536	0.37892	4.26308	2.01633e-05	9.99533e-05
ENSG00000138741	TRPC3	4.40308	1.61535	0.407944	3.95974	7.50309e-05	0.000320913
ENSG00000102265	TIMP1	1524.11	1.61405	0.245534	6.57364	4.90986e-11	8.79586e-10
ENSG00000148288	GBGT1	73.8359	1.61277	0.264134	6.10589	1.02232e-09	1.36479e-08
ENSG00000136286	MYO1G	400.568	1.61222	0.235131	6.85671	7.04647e-12	1.49744e-10
ENSG00000237264	#N/A	657.361	1.61155	0.260598	6.18403	6.24844e-10	8.81732e-09
ENSG00000134986	NREP	1107.86	1.60926	0.267746	6.01039	1.85078e-09	2.31727e-08
ENSG00000143226	FCGR2A	163.759	1.6092	0.272877	5.89717	3.69789e-09	4.37152e-08
ENSG00000100079	LGALS2	109.99	1.60915	0.318632	5.05018	4.41389e-07	3.2674e-06
ENSG00000168502	MTCL1	364.205	1.60846	0.226337	7.10651	1.19011e-12	3.05359e-11
ENSG00000068831	RASGRP2	209.002	1.60781	0.268576	5.98643	2.14492e-09	2.64058e-08
ENSG00000163464	CXCR1	43.1953	1.60741	0.433025	3.71205	0.00020559	0.00078754
ENSG00000143942	CHAC2	46.0374	1.60673	0.250154	6.42296	1.33647e-10	2.18014e-09
ENSG00000229644	NAMPTP1	1025.1	1.60637	0.297263	5.40386	6.52234e-08	5.81519e-07
ENSG00000172243	CLEC7A	332.997	1.60609	0.205366	7.82061	5.25664e-15	2.37556e-13
ENSG00000100097	LGALS1	2961.28	1.60549	0.23	6.98041	2.94317e-12	6.88143e-11
ENSG00000241839	PLEKHO2	647.371	1.60541	0.197482	8.12941	4.31396e-16	2.60411e-14
ENSG00000269919	#N/A	3.26344	1.60442	0.524312	3.06006	0.00221295	0.00638892
ENSG00000061918	GUCY1B1	168.88	1.60418	0.216356	7.41453	1.22055e-13	3.9614e-12
ENSG00000272476	#N/A	9.27134	1.60403	0.335527	4.78063	1.74748e-06	1.12904e-05
ENSG00000135838	NPL	533.806	1.60218	0.218264	7.34053	2.12753e-13	6.54288e-12
ENSG00000197635	DPP4	1008.35	1.60123	0.226179	7.07946	1.44717e-12	3.63846e-11
ENSG00000235568	NFAM1	312.543	1.60122	0.277977	5.76026	8.39834e-09	9.17321e-08
ENSG00000121742	GJB6	2473.74	1.60117	0.326125	4.90968	9.12239e-07	6.31167e-06
ENSG00000168961	LGALS9	399.421	1.60109	0.221589	7.22552	4.99185e-13	1.39856e-11
ENSG00000134285	FKBP11	518.7	1.60064	0.21416	7.47404	7.77696e-14	2.68445e-12
ENSG00000125347	IRF1	1021.58	1.60051	0.221263	7.23352	4.70632e-13	1.3245e-11
ENSG00000100196	KDELR3	355.601	1.60034	0.280767	5.6999	1.19881e-08	1.26358e-07
ENSG00000248429	GASK1B-AS1	29.0968	1.59948	0.315715	5.0662	4.05836e-07	3.02844e-06
ENSG00000244306	DUXAP10	73.9335	1.59864	0.436157	3.66529	0.000247058	0.000922353
ENSG00000119699	TGFB3	396.518	1.59839	0.249399	6.40897	1.46509e-10	2.37138e-09
ENSG00000265735	#N/A	192.381	1.5975	0.262197	6.09274	1.10996e-09	1.46922e-08
ENSG00000180914	OXTR	8.98037	1.59737	0.330175	4.83793	1.31198e-06	8.71976e-06
ENSG00000143196	DPT	883.506	1.5968	0.276682	5.77124	7.8692e-09	8.68636e-08
ENSG00000142552	RCN3	1032.73	1.59456	0.221938	7.1847	6.73556e-13	1.83765e-11
ENSG00000021355	SERPINB1	1049.74	1.59438	0.271246	5.87797	4.15339e-09	4.8413e-08
ENSG00000228672	PROB1	71.3761	1.59306	0.226177	7.04344	1.87549e-12	4.61322e-11
ENSG00000168461	RAB31	1534.73	1.59212	0.174746	9.11102	8.16131e-20	1.19976e-17
ENSG00000105835	NAMPT	2306.06	1.59058	0.30678	5.18477	2.16284e-07	1.72116e-06
ENSG00000023171	GRAMD1B	68.4816	1.59052	0.248854	6.39139	1.6438e-10	2.64011e-09
ENSG00000232187	#N/A	984.647	1.58994	0.258669	6.14661	7.91589e-10	1.08457e-08
ENSG00000114013	CD86	170.212	1.58875	0.231075	6.87547	6.17846e-12	1.33109e-10
ENSG00000101336	HCK	407.901	1.58839	0.24229	6.55575	5.5363e-11	9.79177e-10
ENSG00000278771	RN7SL3	16.873	1.5882	0.364977	4.35149	1.35213e-05	7.00332e-05
ENSG00000075884	ARHGAP15	122.448	1.58751	0.257546	6.16398	7.09387e-10	9.85453e-09
ENSG00000105851	PIK3CG	220.326	1.58747	0.249528	6.36187	1.99311e-10	3.14386e-09
ENSG00000279810	#N/A	4.64961	1.58705	0.448497	3.53859	0.000402269	0.00141893
ENSG00000142694	EVA1B	274.865	1.58663	0.178265	8.90036	5.56675e-19	6.95593e-17
ENSG00000243449	C4orf48	50.9219	1.58644	0.252434	6.28458	3.28731e-10	4.94899e-09
ENSG00000205744	DENND1C	159.918	1.58633	0.277684	5.71273	1.11178e-08	1.18093e-07
ENSG00000235386	#N/A	96.6923	1.58457	0.319403	4.96105	7.01133e-07	4.9906e-06
ENSG00000227376	#N/A	266.464	1.58427	0.290265	5.45803	4.81458e-08	4.42195e-07
ENSG00000273445	#N/A	3.82123	1.58389	0.505581	3.13282	0.00173136	0.00515038
ENSG00000226564	#N/A	1518.91	1.58229	0.239971	6.59366	4.2912e-11	7.78239e-10
ENSG00000255874	PRECSIT	42.3069	1.58194	0.222861	7.09831	1.26293e-12	3.23049e-11
ENSG00000049540	ELN	5754.99	1.58069	0.416986	3.79074	0.000150196	0.000594045
ENSG00000251002	TRD-AS1	4.23852	1.57974	0.486448	3.2475	0.00116422	0.00362195
ENSG00000168404	MLKL	287.012	1.57834	0.175874	8.9743	2.85157e-19	3.83138e-17
ENSG00000091879	ANGPT2	158.504	1.57773	0.256098	6.16065	7.24461e-10	1.00416e-08
ENSG00000197540	GZMM	57.0225	1.57565	0.250414	6.2922	3.1299e-10	4.72624e-09
ENSG00000007038	PRSS21	25.3139	1.57398	0.404272	3.89337	9.88592e-05	0.000409716
ENSG00000276168	RN7SL1	1583.75	1.5733	0.24389	6.45084	1.1123e-10	1.84946e-09
ENSG00000140937	CDH11	739.979	1.57186	0.271259	5.79466	6.84587e-09	7.63773e-08
ENSG00000217643	#N/A	2.91527	1.57025	0.533655	2.94244	0.00325632	0.00896043
ENSG00000134326	CMPK2	67.2704	1.57009	0.28244	5.55904	2.71268e-08	2.65749e-07
ENSG00000125735	TNFSF14	67.6666	1.56855	0.245776	6.38204	1.74743e-10	2.78686e-09
ENSG00000118473	SGIP1	100.46	1.56702	0.312449	5.01528	5.29549e-07	3.8498e-06
ENSG00000135898	GPR55	60.737	1.56569	0.3388	4.62128	3.81387e-06	2.27802e-05
ENSG00000267074	#N/A	14.5378	1.56511	0.368805	4.24373	2.19839e-05	0.00010798
ENSG00000169894	MUC3A	20.0186	1.56362	0.354661	4.40878	1.03957e-05	5.55244e-05
ENSG00000135083	CCNJL	41.0242	1.56276	0.248166	6.29722	3.03029e-10	4.58414e-09
ENSG00000175745	NR2F1	77.027	1.56258	0.330967	4.72126	2.3439e-06	1.47066e-05
ENSG00000278828	H3C10	7.13653	1.55977	0.377235	4.13475	3.55349e-05	0.00016565
ENSG00000108679	LGALS3BP	1949.56	1.55961	0.17463	8.93094	4.22389e-19	5.46939e-17
ENSG00000167244	IGF2	391.922	1.55893	0.295478	5.27596	1.32063e-07	1.10233e-06
ENSG00000157613	CREB3L1	350.963	1.55889	0.303724	5.1326	2.85771e-07	2.21105e-06
ENSG00000072858	SIDT1	66.5899	1.5586	0.260181	5.99046	2.09244e-09	2.57978e-08
ENSG00000011083	SLC6A7	4.56569	1.55833	0.518465	3.00565	0.00265012	0.00747507
ENSG00000112149	CD83	227.328	1.55813	0.244975	6.36037	2.01262e-10	3.16934e-09
ENSG00000237187	NR2F1-AS1	37.8095	1.55736	0.281615	5.53011	3.20024e-08	3.07723e-07
ENSG00000138944	SHISAL1	126.484	1.55702	0.277308	5.61477	1.96819e-08	1.98495e-07
ENSG00000211801	TRAV21	4.1819	1.5541	0.421538	3.68674	0.000227148	0.000858474
ENSG00000137841	PLCB2	457.116	1.55329	0.22783	6.81777	9.24673e-12	1.92731e-10
ENSG00000176920	FUT2	260.835	1.55306	0.278012	5.5863	2.31962e-08	2.30221e-07
ENSG00000087494	PTHLH	49.8242	1.55305	0.468487	3.31503	0.000916321	0.00293964
ENSG00000242960	#N/A	49.8762	1.55303	0.324902	4.78	1.75296e-06	1.13199e-05
ENSG00000132321	IQCA1	19.4439	1.55259	0.266373	5.82865	5.5877e-09	6.32724e-08
ENSG00000109861	CTSC	2153.59	1.55197	0.181452	8.55305	1.19882e-17	1.10146e-15
ENSG00000138028	CGREF1	96.8435	1.55074	0.233453	6.64263	3.08125e-11	5.74225e-10
ENSG00000205755	CRLF2	4.76557	1.55022	0.404012	3.83707	0.000124509	0.000504885
ENSG00000089820	ARHGAP4	695.487	1.54923	0.216823	7.14513	8.99119e-13	2.38787e-11
ENSG00000141506	PIK3R5	273.914	1.54639	0.233452	6.624	3.49614e-11	6.45289e-10
ENSG00000123338	NCKAP1L	741.631	1.5455	0.232448	6.64879	2.95521e-11	5.53625e-10
ENSG00000152270	PDE3B	84.9473	1.54526	0.358225	4.31365	1.60581e-05	8.16827e-05
ENSG00000278330	#N/A	4.96911	1.54491	0.429595	3.5962	0.000322894	0.00116864
ENSG00000261327	#N/A	19.4184	1.5444	0.368428	4.19187	2.76662e-05	0.000132809
ENSG00000144460	NYAP2	4.66548	1.54381	0.462875	3.33527	0.000852152	0.00276107
ENSG00000117971	CHRNB4	6.79692	1.54366	0.446311	3.45872	0.000542742	0.00185043
ENSG00000166073	GPR176	242.675	1.54346	0.194498	7.9356	2.09472e-15	1.07273e-13
ENSG00000166130	IKBIP	203.881	1.54284	0.173681	8.88313	6.50048e-19	8.04225e-17
ENSG00000115935	WIPF1	1289.34	1.54256	0.202663	7.61148	2.70969e-14	1.05176e-12
ENSG00000154978	VOPP1	808.235	1.54076	0.203126	7.58523	3.31893e-14	1.26054e-12
ENSG00000106560	GIMAP2	175.013	1.54045	0.196454	7.84127	4.46028e-15	2.06039e-13
ENSG00000100285	NEFH	35.4647	1.53637	0.279378	5.49924	3.81427e-08	3.59707e-07
ENSG00000127954	STEAP4	1048.1	1.53633	0.323784	4.74492	2.08592e-06	1.32409e-05
ENSG00000143320	CRABP2	3787.58	1.5363	0.196011	7.83781	4.58486e-15	2.11049e-13
ENSG00000167912	TOX-DT	15.822	1.53407	0.302797	5.06635	4.05523e-07	3.02701e-06
ENSG00000112541	PDE10A	49.2102	1.53403	0.239006	6.41837	1.37742e-10	2.24401e-09
ENSG00000177738	ANXA2R-OT1	54.7717	1.5311	0.191862	7.98021	1.46085e-15	7.68592e-14
ENSG00000205413	SAMD9	322.329	1.52973	0.185722	8.23665	1.77097e-16	1.18655e-14
ENSG00000134871	COL4A2	3005.03	1.52851	0.279508	5.46857	4.53679e-08	4.20077e-07
ENSG00000279361	#N/A	3.27779	1.52833	0.523201	2.92112	0.00348775	0.00951867
ENSG00000177721	ANXA2R	46.7028	1.52749	0.194047	7.87178	3.49618e-15	1.68674e-13
ENSG00000261559	#N/A	3.39689	1.52669	0.489935	3.11611	0.00183253	0.0054146
ENSG00000154736	ADAMTS5	513.914	1.52648	0.347154	4.39713	1.09693e-05	5.82644e-05
ENSG00000147443	DOK2	275.687	1.5263	0.242204	6.30171	2.9438e-10	4.46681e-09
ENSG00000170456	DENND5B	218.998	1.52528	0.253897	6.00747	1.8844e-09	2.35347e-08
ENSG00000125869	LAMP5	33.5099	1.52513	0.281408	5.41963	5.97214e-08	5.36483e-07
ENSG00000105366	SIGLEC8	30.0905	1.5251	0.359834	4.23836	2.25157e-05	0.00011031
ENSG00000197629	MPEG1	1317.48	1.52449	0.207299	7.35407	1.92264e-13	5.9762e-12
ENSG00000120949	TNFRSF8	42.0288	1.52312	0.277338	5.49192	3.97595e-08	3.73816e-07
ENSG00000146555	SDK1	406.001	1.52268	0.247378	6.15528	7.49437e-10	1.03419e-08
ENSG00000153283	CD96	159.447	1.51449	0.277818	5.45138	4.99795e-08	4.57282e-07
ENSG00000255026	#N/A	30.0662	1.5144	0.381787	3.96661	7.29024e-05	0.000312827
ENSG00000188282	RUFY4	12.7483	1.51394	0.445044	3.40178	0.000669488	0.00223227
ENSG00000268001	CARD8-AS1	60.0607	1.51375	0.172813	8.75944	1.96228e-18	2.15687e-16
ENSG00000123131	PRDX4	862.215	1.51354	0.191861	7.88877	3.05168e-15	1.48664e-13
ENSG00000135314	KHDC1	6.62556	1.51189	0.461197	3.27819	0.00104475	0.00329249
ENSG00000180448	ARHGAP45	817.608	1.51133	0.211298	7.15258	8.5159e-13	2.27373e-11
ENSG00000229056	HECW2-AS1	12.7308	1.51045	0.395171	3.82226	0.000132233	0.000531035
ENSG00000115252	PDE1A	75.8201	1.51038	0.30887	4.89004	1.00818e-06	6.89717e-06
ENSG00000266127	ZNF415P1	2.25011	1.51032	0.495329	3.04912	0.00229512	0.00659002
ENSG00000007264	MATK	104.193	1.51016	0.247042	6.11298	9.77852e-10	1.31032e-08
ENSG00000140511	HAPLN3	400.575	1.50975	0.216916	6.96008	3.40076e-12	7.7757e-11
ENSG00000180044	C3orf80	19.515	1.50899	0.45181	3.33987	0.000838169	0.00272495
ENSG00000235162	C12orf75	566.174	1.50884	0.174234	8.65985	4.72389e-18	4.79897e-16
ENSG00000198796	ALPK2	76.323	1.50674	0.311938	4.83025	1.36359e-06	9.02474e-06
ENSG00000232533	#N/A	39.875	1.50662	0.205253	7.3403	2.13113e-13	6.54288e-12
ENSG00000183615	FAM167B	27.9685	1.50287	0.283056	5.30944	1.09965e-07	9.33156e-07
ENSG00000211445	GPX3	1957.58	1.50245	0.266472	5.63831	1.71731e-08	1.75244e-07
ENSG00000116962	NID1	1137.78	1.5018	0.228808	6.56356	5.25379e-11	9.3251e-10
ENSG00000162746	FCRLB	20.7588	1.50154	0.281082	5.34199	9.19338e-08	7.96091e-07
ENSG00000175600	SUGCT	21.2559	1.50082	0.260206	5.7678	8.03134e-09	8.82747e-08
ENSG00000287168	#N/A	11.591	1.50075	0.329017	4.56132	5.08332e-06	2.94225e-05
ENSG00000110799	VWF	2216.15	1.49965	0.202655	7.40001	1.36175e-13	4.39115e-12
ENSG00000261220	#N/A	11.6154	1.4992	0.277306	5.40628	6.43461e-08	5.74107e-07
ENSG00000081985	IL12RB2	105.994	1.49909	0.306715	4.88756	1.02091e-06	6.97666e-06
ENSG00000198106	#N/A	9.43363	1.499	0.505313	2.96648	0.00301231	0.00837009
ENSG00000135052	GOLM1	639.89	1.49786	0.223069	6.7148	1.88323e-11	3.68262e-10
ENSG00000238113	LINC01410	34.8047	1.49764	0.286549	5.22646	1.72787e-07	1.40427e-06
ENSG00000248323	LUCAT1	71.6282	1.49659	0.267595	5.59272	2.23538e-08	2.22688e-07
ENSG00000106624	AEBP1	6296.67	1.49344	0.247589	6.03194	1.62001e-09	2.05754e-08
ENSG00000185271	KLHL33	5.60633	1.4909	0.43681	3.41317	0.000642127	0.00214968
ENSG00000223612	#N/A	140.414	1.49055	0.210058	7.09587	1.28542e-12	3.27794e-11
ENSG00000163519	TRAT1	47.0427	1.48884	0.285169	5.22089	1.78061e-07	1.44384e-06
ENSG00000167996	FTH1	13168.9	1.48848	0.245196	6.07059	1.27444e-09	1.65958e-08
ENSG00000284194	SCO2	398.878	1.48796	0.207359	7.17577	7.19011e-13	1.95101e-11
ENSG00000225492	GBP1P1	30.9387	1.4879	0.324459	4.58579	4.52265e-06	2.6563e-05
ENSG00000108798	ABI3	155.327	1.48694	0.201087	7.39447	1.41971e-13	4.53128e-12
ENSG00000010610	CD4	1063.88	1.4868	0.22603	6.5779	4.77137e-11	8.58468e-10
ENSG00000204516	MICB	73.2325	1.48679	0.272012	5.46592	4.60523e-08	4.25626e-07
ENSG00000104903	LYL1	126.688	1.48671	0.184805	8.04477	8.64079e-16	4.8094e-14
ENSG00000251131	#N/A	3.89004	1.48653	0.447951	3.31852	0.000904974	0.00290659
ENSG00000235531	MSC-AS1	88.2345	1.48534	0.215359	6.89703	5.31e-12	1.161e-10
ENSG00000196793	ZNF239	18.6024	1.48328	0.249472	5.94567	2.75333e-09	3.31927e-08
ENSG00000053702	NRIP2	13.0478	1.48319	0.405957	3.65356	0.000258631	0.00096082
ENSG00000204472	AIF1	278.892	1.48294	0.246472	6.01667	1.78038e-09	2.23698e-08
ENSG00000287787	#N/A	5.70404	1.48292	0.444167	3.33865	0.000841853	0.00273408
ENSG00000197582	#N/A	141.863	1.48242	0.225354	6.57816	4.76303e-11	8.57586e-10
ENSG00000120645	IQSEC3	16.8102	1.48229	0.37047	4.00112	6.30442e-05	0.0002748
ENSG00000113722	CDX1	7.94941	1.48187	0.364215	4.06867	4.72825e-05	0.000212984
ENSG00000185885	IFITM1	920.068	1.48174	0.196188	7.55262	4.26582e-14	1.57703e-12
ENSG00000174885	NLRP6	7.23852	1.48173	0.450693	3.28767	0.00101018	0.00319723
ENSG00000153395	LPCAT1	891.072	1.48121	0.132523	11.177	5.28341e-29	8.80252e-26
ENSG00000272711	#N/A	24.9877	1.4811	0.222546	6.65525	2.82819e-11	5.33027e-10
ENSG00000175183	CSRP2	292.534	1.48086	0.19018	7.78664	6.88136e-15	3.02236e-13
ENSG00000267364	#N/A	10.2882	1.48085	0.284649	5.20236	1.96777e-07	1.57769e-06
ENSG00000124243	BCAS4	29.6369	1.48042	0.383515	3.86014	0.000113321	0.000464187
ENSG00000131097	HIGD1B	13.3555	1.47896	0.430134	3.43838	0.000585214	0.00197743
ENSG00000261143	ADAMTS7P3	15.1863	1.47849	0.372791	3.96601	7.30853e-05	0.00031345
ENSG00000119630	PGF	175.647	1.47638	0.185853	7.94379	1.96096e-15	1.00629e-13
ENSG00000034510	TMSB10	7111.67	1.4747	0.167853	8.78567	1.5543e-18	1.75607e-16
ENSG00000183760	ACP7	726.028	1.47331	0.301006	4.89463	9.84898e-07	6.76012e-06
ENSG00000121361	KCNJ8	160.734	1.47325	0.278516	5.28962	1.22569e-07	1.02893e-06
ENSG00000261371	PECAM1	3468.45	1.47202	0.190587	7.72357	1.13112e-14	4.74292e-13
ENSG00000260136	#N/A	6.03054	1.4716	0.384621	3.82609	0.000130193	0.00052436
ENSG00000278709	NKILA	12.1155	1.47088	0.337468	4.35859	1.30905e-05	6.80416e-05
ENSG00000214269	#N/A	5.78562	1.46977	0.454775	3.23187	0.00122984	0.00380383
ENSG00000260997	#N/A	20.5901	1.46863	0.286519	5.12576	2.96342e-07	2.28577e-06
ENSG00000170542	SERPINB9	271.463	1.46863	0.323614	4.5382	5.67352e-06	3.24392e-05
ENSG00000254703	SENCR	12.7241	1.46854	0.289497	5.07274	3.92134e-07	2.93759e-06
ENSG00000140090	SLC24A4	24.7679	1.46765	0.292313	5.02081	5.14538e-07	3.75221e-06
ENSG00000225465	#N/A	10.1112	1.46681	0.355855	4.12193	3.75714e-05	0.000174137
ENSG00000162711	NLRP3	11.7166	1.46643	0.292823	5.00791	5.50237e-07	3.98579e-06
ENSG00000077238	IL4R	1570.13	1.46512	0.18241	8.03201	9.5889e-16	5.24368e-14
ENSG00000163874	ZC3H12A	1147.23	1.46489	0.254147	5.76393	8.21791e-09	8.99198e-08
ENSG00000124813	RUNX2	167.92	1.46276	0.218225	6.70298	2.04208e-11	3.96532e-10
ENSG00000140451	PIF1	68.9402	1.46237	0.235874	6.1998	5.65355e-10	8.03686e-09
ENSG00000169436	COL22A1	17.7354	1.46228	0.476141	3.07111	0.00213264	0.00618363
ENSG00000106952	TNFSF8	81.3629	1.462	0.244603	5.97701	2.27265e-09	2.78275e-08
ENSG00000134594	RAB33A	19.1257	1.46114	0.34929	4.18317	2.87468e-05	0.000137311
ENSG00000149257	SERPINH1	3359.8	1.46105	0.219955	6.64248	3.08453e-11	5.74407e-10
ENSG00000235961	PNMA6A	37.9451	1.4603	0.296496	4.9252	8.42753e-07	5.88632e-06
ENSG00000102245	CD40LG	51.8536	1.46029	0.259027	5.63758	1.72456e-08	1.75769e-07
ENSG00000134755	DSC2	1974.74	1.46019	0.34131	4.2782	1.88413e-05	9.43237e-05
ENSG00000175040	CHST2	301.344	1.45994	0.314013	4.64931	3.33045e-06	2.01431e-05
ENSG00000116793	PHTF1	132.379	1.45934	0.161446	9.03913	1.57918e-19	2.20476e-17
ENSG00000159110	IFNAR2	289.93	1.45887	0.147876	9.86547	5.87612e-23	1.88269e-20
ENSG00000100121	GGTLC2	4.50519	1.45705	0.492641	2.95762	0.00310019	0.00858374
ENSG00000183114	FAM43B	18.6046	1.45654	0.386494	3.7686	0.000164163	0.000644252
ENSG00000050438	SLC4A8	37.3586	1.45644	0.234154	6.22	4.97141e-10	7.19401e-09
ENSG00000153162	BMP6	183.759	1.45629	0.243035	5.9921	2.07148e-09	2.55864e-08
ENSG00000205045	SLFN12L	124.832	1.45557	0.268535	5.4204	5.94648e-08	5.34755e-07
ENSG00000241106	HLA-DOB	82.8305	1.45497	0.297969	4.88297	1.04501e-06	7.11795e-06
ENSG00000158023	CFAP251	88.2291	1.45358	0.365605	3.97583	7.01345e-05	0.000302352
ENSG00000196169	KIF19	18.5501	1.4533	0.366956	3.96043	7.48152e-05	0.00032021
ENSG00000062716	VMP1	2118.84	1.45311	0.144611	10.0484	9.33501e-24	4.02226e-21
ENSG00000078053	AMPH	32.4074	1.45212	0.346422	4.19178	2.76779e-05	0.00013284
ENSG00000185507	IRF7	408.737	1.45185	0.236303	6.144	8.04683e-10	1.0983e-08
ENSG00000259134	LINC00924	10.9951	1.45158	0.346547	4.1887	2.80552e-05	0.000134337
ENSG00000169403	PTAFR	905.745	1.45151	0.207046	7.01057	2.37356e-12	5.69268e-11
ENSG00000175538	KCNE3	89.3573	1.45126	0.280927	5.16597	2.39193e-07	1.8857e-06
ENSG00000102524	TNFSF13B	235.544	1.44967	0.251458	5.76506	8.16268e-09	8.94316e-08
ENSG00000174500	GCSAM	52.676	1.44952	0.316408	4.58117	4.62377e-06	2.70806e-05
ENSG00000023902	PLEKHO1	713.862	1.44882	0.198998	7.28057	3.32421e-13	9.75062e-12
ENSG00000234636	#N/A	3.93056	1.44869	0.432392	3.35042	0.000806903	0.00263483
ENSG00000198846	TOX	69.8418	1.44857	0.303814	4.76795	1.86106e-06	1.19747e-05
ENSG00000169896	ITGAM	359.587	1.44854	0.221527	6.5389	6.19746e-11	1.08233e-09
ENSG00000237181	#N/A	14.3385	1.44678	0.298093	4.85346	1.21326e-06	8.14629e-06
ENSG00000166033	HTRA1	4520.53	1.44657	0.261232	5.53748	3.06853e-08	2.96771e-07
ENSG00000128228	SDF2L1	316.216	1.44604	0.211371	6.84125	7.85066e-12	1.65846e-10
ENSG00000205089	CCNI2	6.62618	1.44559	0.444411	3.25283	0.0011426	0.00356333
ENSG00000133574	GIMAP4	464.675	1.44549	0.196893	7.34148	2.11238e-13	6.50931e-12
ENSG00000283994	#N/A	4.50114	1.44488	0.457086	3.16106	0.00157198	0.00472748
ENSG00000087237	CETP	12.5338	1.44455	0.419941	3.4399	0.000581926	0.00196818
ENSG00000197238	H4C11	18.9934	1.44451	0.251786	5.73707	9.63308e-09	1.03767e-07
ENSG00000237484	LINC01684	5.64374	1.44416	0.412622	3.49995	0.000465345	0.00161677
ENSG00000266921	ZNF230-DT	3.75836	1.44396	0.419461	3.44241	0.000576551	0.00195318
ENSG00000143473	KCNH1	6.34265	1.44378	0.402867	3.58378	0.000338663	0.00121953
ENSG00000175857	GAPT	52.5398	1.44337	0.262824	5.49179	3.97883e-08	3.73816e-07
ENSG00000138964	PARVG	384.032	1.44327	0.229953	6.27636	3.46601e-10	5.18988e-09
ENSG00000229647	MYOSLID	10.137	1.44222	0.375877	3.83695	0.000124574	0.000505065
ENSG00000170577	SIX2	15.5369	1.44209	0.350318	4.1165	3.84665e-05	0.000177726
ENSG00000160539	PLPP7	44.3749	1.44162	0.274139	5.25871	1.45072e-07	1.19811e-06
ENSG00000116157	GPX7	178.939	1.4412	0.254757	5.65716	1.53895e-08	1.58728e-07
ENSG00000177494	ZBED2	115.535	1.44088	0.369998	3.89429	9.84878e-05	0.000408312
ENSG00000136052	SLC41A2	178.719	1.44084	0.231555	6.22245	4.89436e-10	7.0873e-09
ENSG00000127084	FGD3	340.996	1.44081	0.181728	7.92839	2.22014e-15	1.13001e-13
ENSG00000165140	FBP1	148.436	1.44045	0.463852	3.10541	0.00190019	0.00558677
ENSG00000141574	SECTM1	520.852	1.44029	0.178559	8.06622	7.25076e-16	4.12765e-14
ENSG00000184261	KCNK12	9.6832	1.43795	0.412064	3.48963	0.000483698	0.0016724
ENSG00000123453	SARDH	17.6627	1.43794	0.267341	5.37866	7.50443e-08	6.60829e-07
ENSG00000106333	PCOLCE	2753.1	1.43739	0.238297	6.03192	1.62028e-09	2.05754e-08
ENSG00000137491	SLCO2B1	898.258	1.43595	0.229605	6.25399	4.00102e-10	5.89016e-09
ENSG00000104998	IL27RA	281.526	1.43573	0.21712	6.61261	3.77606e-11	6.92352e-10
ENSG00000253669	#N/A	40.9371	1.43548	0.269465	5.32714	9.97729e-08	8.55671e-07
ENSG00000272908	#N/A	9.43776	1.43506	0.360206	3.98401	6.77619e-05	0.000293033
ENSG00000135636	DYSF	313.433	1.43484	0.216538	6.62626	3.44299e-11	6.35947e-10
ENSG00000175267	VWA3A	29.1659	1.43423	0.318639	4.50113	6.75942e-06	3.7935e-05
ENSG00000224167	#N/A	3.00864	1.43231	0.490454	2.92038	0.00349602	0.00953809
ENSG00000224186	PITX1-AS1	6.56088	1.4322	0.436439	3.28155	0.00103237	0.00325962
ENSG00000147889	CDKN2A	25.2589	1.43149	0.250148	5.72256	1.04929e-08	1.12496e-07
ENSG00000282608	ADORA3	20.3721	1.43065	0.377366	3.79115	0.000149952	0.000593516
ENSG00000087245	MMP2	17001.6	1.43062	0.274238	5.2167	1.82143e-07	1.47407e-06
ENSG00000272144	#N/A	8.90117	1.4285	0.310606	4.59908	4.24364e-06	2.50775e-05
ENSG00000113555	PCDH12	136.744	1.42847	0.220562	6.4765	9.38749e-11	1.58515e-09
ENSG00000182326	C1S	6856.6	1.42721	0.192477	7.41495	1.21674e-13	3.96029e-12
ENSG00000177359	OVOS2	2.77505	1.42673	0.484531	2.94457	0.00323406	0.008908
ENSG00000085514	PILRA	109.879	1.42453	0.3169	4.49522	6.94984e-06	3.88612e-05
ENSG00000269019	#N/A	3.53624	1.42115	0.484276	2.93459	0.0033399	0.00915513
ENSG00000147488	ST18	6.9853	1.42088	0.438633	3.23934	0.00119805	0.00371654
ENSG00000184408	KCND2	17.4742	1.42073	0.447266	3.17647	0.00149077	0.00451642
ENSG00000143167	GPA33	4.51106	1.42049	0.483703	2.93669	0.00331738	0.0091064
ENSG00000103241	FOXF1	16.9905	1.42032	0.295847	4.80088	1.5797e-06	1.0305e-05
ENSG00000170909	OSCAR	97.8506	1.41984	0.296153	4.79429	1.63252e-06	1.06108e-05
ENSG00000005073	HOXA11	39.3922	1.41967	0.389582	3.64408	0.000268355	0.00099208
ENSG00000179909	ZNF154	65.6513	1.41958	0.308638	4.5995	4.23498e-06	2.50382e-05
ENSG00000291250	#N/A	15.4022	1.41822	0.4116	3.44564	0.000569711	0.00193236
ENSG00000250510	GPR162	60.9915	1.41787	0.171512	8.26688	1.37507e-16	9.49289e-15
ENSG00000144152	FBLN7	328.718	1.41676	0.261779	5.41202	6.2318e-08	5.58404e-07
ENSG00000224429	LINC00539	8.10922	1.41629	0.402195	3.5214	0.000429271	0.00150356
ENSG00000140368	PSTPIP1	170.146	1.41506	0.227764	6.21282	5.20409e-10	7.47608e-09
ENSG00000076351	SLC46A1	161.305	1.41492	0.225871	6.26427	3.74574e-10	5.5489e-09
ENSG00000171608	PIK3CD	436.823	1.41433	0.187645	7.53727	4.79908e-14	1.75342e-12
ENSG00000250041	#N/A	10.436	1.41389	0.32779	4.31342	1.60749e-05	8.17519e-05
ENSG00000185338	SOCS1	109.269	1.41335	0.292894	4.82547	1.39676e-06	9.22473e-06
ENSG00000172543	CTSW	93.7509	1.4131	0.339585	4.16125	3.16507e-05	0.000149383
ENSG00000127561	SYNGR3	13.8099	1.41294	0.346647	4.07602	4.58126e-05	0.000207147
ENSG00000184378	ACTRT3	20.257	1.41239	0.258333	5.46734	4.56836e-08	4.22688e-07
ENSG00000025434	NR1H3	354.856	1.41223	0.308312	4.58053	4.63805e-06	2.71514e-05
ENSG00000257108	NHLRC4	14.2458	1.41125	0.248424	5.68082	1.34054e-08	1.40349e-07
ENSG00000125454	SLC25A19	129.45	1.41083	0.197053	7.15964	8.08866e-13	2.16892e-11
ENSG00000243811	APOBEC3D	6.53855	1.41056	0.379884	3.71314	0.000204706	0.000784514
ENSG00000139629	GALNT6	668.491	1.40972	0.253426	5.56266	2.65693e-08	2.60799e-07
ENSG00000042980	ADAM28	224.737	1.40899	0.237427	5.93439	2.94935e-09	3.53512e-08
ENSG00000233452	STXBP5-AS1	70.1252	1.40517	0.183367	7.66314	1.81437e-14	7.28987e-13
ENSG00000223478	ZDHHC12-DT	15.8115	1.40452	0.235682	5.95938	2.53192e-09	3.07311e-08
ENSG00000197299	BLM	69.6326	1.40432	0.22916	6.12814	8.89101e-10	1.20041e-08
ENSG00000106948	AKNA	817.799	1.40381	0.204205	6.87454	6.21913e-12	1.33639e-10
ENSG00000266274	RN7SL138P	17.8452	1.40378	0.247358	5.67508	1.38625e-08	1.44711e-07
ENSG00000115363	EVA1A	53.9262	1.40372	0.338826	4.1429	3.42947e-05	0.000160438
ENSG00000230615	#N/A	8.21707	1.40359	0.449353	3.12359	0.00178662	0.00529428
ENSG00000223361	FTH1P10	1237.24	1.40318	0.238415	5.88546	3.96949e-09	4.65953e-08
ENSG00000161381	PLXDC1	847.011	1.4028	0.204366	6.86416	6.68829e-12	1.42983e-10
ENSG00000144959	NCEH1	150.107	1.40258	0.24027	5.8375	5.29884e-09	6.0364e-08
ENSG00000115325	DOK1	190.101	1.40096	0.188901	7.41636	1.20379e-13	3.93768e-12
ENSG00000142089	IFITM3	2657.56	1.40015	0.199294	7.02558	2.13182e-12	5.1727e-11
ENSG00000267452	LINC02072	6.02695	1.39985	0.436064	3.21019	0.00132646	0.00407292
ENSG00000204287	HLA-DRA	10481.9	1.39943	0.216925	6.45121	1.10964e-10	1.8475e-09
ENSG00000232415	#N/A	4.17045	1.39901	0.45302	3.08817	0.00201391	0.00588168
ENSG00000142185	TRPM2	134.329	1.39795	0.305735	4.57243	4.82092e-06	2.80773e-05
ENSG00000204442	NALF1	21.3602	1.39748	0.296369	4.71535	2.41294e-06	1.50905e-05
ENSG00000128590	DNAJB9	573.033	1.3968	0.221111	6.31717	2.66389e-10	4.08175e-09
ENSG00000159403	C1R	6284.01	1.39524	0.175997	7.92762	2.2338e-15	1.13465e-13
ENSG00000233098	LOC339260	13.537	1.39522	0.421944	3.30664	0.000944212	0.00301403
ENSG00000069399	BCL3	897.132	1.39466	0.188466	7.40006	1.36122e-13	4.39115e-12
ENSG00000198108	CHSY3	37.2371	1.39435	0.267542	5.21173	1.87088e-07	1.50969e-06
ENSG00000140534	TICRR	50.6047	1.39372	0.254012	5.48685	4.09173e-08	3.8327e-07
ENSG00000197992	CLEC9A	35.0757	1.39214	0.231276	6.01937	1.75095e-09	2.20444e-08
ENSG00000130429	ARPC1B	88.6733	1.39206	0.189384	7.35046	1.9753e-13	6.10951e-12
ENSG00000133740	E2F5	78.2117	1.39194	0.274524	5.07038	3.9703e-07	2.96982e-06
ENSG00000103257	SLC7A5	2060.14	1.39114	0.25974	5.3559	8.51299e-08	7.418e-07
ENSG00000149573	MPZL2	2043.42	1.39043	0.255458	5.44291	5.24173e-08	4.77739e-07
ENSG00000128284	APOL3	775.091	1.3904	0.207391	6.70423	2.02473e-11	3.93774e-10
ENSG00000117122	MFAP2	346.939	1.39003	0.286434	4.85288	1.21679e-06	8.16561e-06
ENSG00000159212	CLIC6	190.573	1.38767	0.243404	5.70111	1.19028e-08	1.25617e-07
ENSG00000174004	NRROS	149.821	1.38729	0.184624	7.51412	5.72958e-14	2.0514e-12
ENSG00000187922	LCN10	8.53655	1.38544	0.371707	3.72723	0.000193595	0.000747085
ENSG00000134321	RSAD2	83.7147	1.38434	0.295999	4.67685	2.91322e-06	1.78617e-05
ENSG00000089127	OAS1	395.019	1.38406	0.21243	6.51537	7.25116e-11	1.24631e-09
ENSG00000238005	LNCATV	4.6459	1.38256	0.399931	3.45699	0.000546239	0.00186121
ENSG00000110697	PITPNM1	533.149	1.38248	0.143616	9.62624	6.19551e-22	1.50322e-19
ENSG00000152495	CAMK4	72.9643	1.38241	0.269144	5.13634	2.80147e-07	2.17023e-06
ENSG00000075618	FSCN1	2744.43	1.38162	0.18837	7.33459	2.22398e-13	6.7815e-12
ENSG00000144843	ADPRH	160.085	1.37813	0.210273	6.55402	5.60102e-11	9.89223e-10
ENSG00000168016	TRANK1	505.854	1.3779	0.18677	7.3775	1.61286e-13	5.07644e-12
ENSG00000124126	PREX1	825.798	1.37773	0.197202	6.9864	2.82035e-12	6.63684e-11
ENSG00000137101	CD72	81.6554	1.37769	0.337492	4.08214	4.46223e-05	0.000202682
ENSG00000100336	APOL4	256.114	1.37494	0.24593	5.59076	2.2608e-08	2.25009e-07
ENSG00000204291	COL15A1	1671.65	1.37456	0.239477	5.73985	9.47623e-09	1.02254e-07
ENSG00000178015	GPR150	7.8627	1.3742	0.420473	3.26822	0.00108226	0.00339699
ENSG00000105989	WNT2	112.02	1.37217	0.431228	3.18201	0.00146254	0.00443734
ENSG00000160593	JAML	522.554	1.37168	0.208631	6.57467	4.87621e-11	8.75441e-10
ENSG00000237753	#N/A	13.6328	1.37129	0.281281	4.87515	1.08724e-06	7.37948e-06
ENSG00000163376	KBTBD8	73.3249	1.36922	0.242864	5.6378	1.72241e-08	1.75621e-07
ENSG00000196329	GIMAP5	38.8345	1.36641	0.284615	4.80089	1.57963e-06	1.0305e-05
ENSG00000137965	IFI44	269.348	1.36299	0.213986	6.36955	1.8958e-10	2.99861e-09
ENSG00000112208	BAG2	154.94	1.36294	0.314523	4.33335	1.46855e-05	7.53913e-05
ENSG00000167703	SLC43A2	485.101	1.36283	0.273128	4.98971	6.04696e-07	4.34252e-06
ENSG00000163219	ARHGAP25	326.644	1.3624	0.208679	6.52867	6.63579e-11	1.14685e-09
ENSG00000141294	LRRC46	4.45516	1.36209	0.404891	3.3641	0.000767937	0.00252022
ENSG00000167851	CD300A	125.941	1.35978	0.249091	5.45897	4.78912e-08	4.40342e-07
ENSG00000167100	SAMD14	31.4553	1.35854	0.286707	4.73843	2.15384e-06	1.36166e-05
ENSG00000038427	VCAN	3168.66	1.35791	0.281482	4.82416	1.40596e-06	9.27347e-06
ENSG00000184838	PRR16	34.5012	1.35636	0.284681	4.7645	1.89325e-06	1.21537e-05
ENSG00000105711	SCN1B	128.234	1.35623	0.208282	6.51151	7.43968e-11	1.27521e-09
ENSG00000187037	GPR141	39.4598	1.35531	0.242625	5.58605	2.32298e-08	2.30463e-07
ENSG00000143387	CTSK	5857.14	1.35487	0.254461	5.32447	1.01247e-07	8.66825e-07
ENSG00000168071	CCDC88B	570.158	1.35314	0.223532	6.05346	1.41769e-09	1.82251e-08
ENSG00000111348	ARHGDIB	1784.53	1.35279	0.176542	7.66273	1.82016e-14	7.30138e-13
ENSG00000107242	PIP5K1B	47.9369	1.35236	0.342394	3.94973	7.82398e-05	0.000332702
ENSG00000229671	#N/A	4.31035	1.35099	0.37341	3.61796	0.00029693	0.00108504
ENSG00000146374	RSPO3	56.6424	1.35072	0.309077	4.37018	1.24142e-05	6.49589e-05
ENSG00000130066	SAT1	3109.74	1.34929	0.222698	6.05882	1.37125e-09	1.76826e-08
ENSG00000187942	LDLRAD2	17.944	1.34804	0.283233	4.75946	1.94112e-06	1.24216e-05
ENSG00000163154	TNFAIP8L2	68.7837	1.34801	0.21681	6.21744	5.05342e-10	7.29579e-09
ENSG00000182687	GALR2	6.02923	1.3473	0.392156	3.43564	0.000591164	0.00199565
ENSG00000167123	CERCAM	1589.16	1.34711	0.261616	5.14917	2.61643e-07	2.04143e-06
ENSG00000108106	UBE2S	149.912	1.34699	0.190613	7.06665	1.58716e-12	3.96648e-11
ENSG00000289912	#N/A	2.86904	1.34618	0.42761	3.14814	0.00164313	0.00491482
ENSG00000279727	LINC02033	3.67459	1.34602	0.436875	3.08102	0.0020629	0.00601073
ENSG00000157103	SLC6A1	120.034	1.34579	0.350432	3.84037	0.00012285	0.000498641
ENSG00000167772	ANGPTL4	338.577	1.3456	0.326144	4.12577	3.69496e-05	0.000171478
ENSG00000269720	CCDC194	6.34937	1.34167	0.444372	3.01924	0.00253407	0.00718994
ENSG00000230138	#N/A	11.5591	1.34156	0.362358	3.70231	0.000213648	0.000813667
ENSG00000224126	#N/A	26.9054	1.34065	0.232393	5.76891	7.97846e-09	8.77981e-08
ENSG00000175779	LINC02694	10.4617	1.34064	0.293149	4.57323	4.80253e-06	2.80028e-05
ENSG00000137474	MYO7A	102.869	1.34038	0.240284	5.57829	2.4289e-08	2.40208e-07
ENSG00000138378	STAT4	80.8794	1.33987	0.241795	5.54133	3.00181e-08	2.90994e-07
ENSG00000171848	RRM2	467.69	1.33879	0.238661	5.60959	2.0281e-08	2.04043e-07
ENSG00000121297	TSHZ3	216.043	1.33756	0.214802	6.22696	4.75562e-10	6.91378e-09
ENSG00000204362	LINC02783	12.9466	1.33734	0.357692	3.7388	0.000184899	0.000716292
ENSG00000162576	MXRA8	1814.7	1.33713	0.246293	5.42902	5.66635e-08	5.12144e-07
ENSG00000163751	CPA3	706.687	1.33709	0.272017	4.91548	8.85673e-07	6.15e-06
ENSG00000198223	CSF2RA	79.1692	1.33563	0.260322	5.13067	2.88706e-07	2.231e-06
ENSG00000175352	NRIP3	33.7489	1.3356	0.287727	4.64191	3.45206e-06	2.08232e-05
ENSG00000280303	#N/A	3.79924	1.33521	0.42911	3.11158	0.00186088	0.00548477
ENSG00000182218	HHIPL1	98.4032	1.33485	0.215881	6.18328	6.27851e-10	8.85476e-09
ENSG00000200087	SNORA73B	8.82933	1.33354	0.359994	3.70435	0.000211934	0.000808741
ENSG00000182963	GJC1	148.729	1.33339	0.209063	6.37794	1.79484e-10	2.84793e-09
ENSG00000146285	SCML4	50.6226	1.3327	0.326826	4.07771	4.54823e-05	0.000205885
ENSG00000008513	ST3GAL1	547.819	1.33238	0.214348	6.21596	5.10108e-10	7.35185e-09
ENSG00000100346	CACNA1I	21.2578	1.33203	0.341962	3.89526	9.80917e-05	0.000407008
ENSG00000116132	PRRX1	1967.15	1.32951	0.22341	5.95098	2.66542e-09	3.22261e-08
ENSG00000268895	A1BG-AS1	65.5552	1.32928	0.189482	7.01535	2.29374e-12	5.52243e-11
ENSG00000186767	SPIN4	116.39	1.32919	0.202237	6.57245	4.94941e-11	8.85403e-10
ENSG00000155659	VSIG4	265.643	1.32879	0.325464	4.08275	4.45058e-05	0.0002023
ENSG00000171408	PDE7B	81.7856	1.32746	0.254597	5.21394	1.84869e-07	1.49372e-06
ENSG00000095370	SH2D3C	258.574	1.32691	0.179417	7.39569	1.4068e-13	4.50736e-12
ENSG00000104518	GSDMD	692.337	1.32491	0.15693	8.44264	3.10249e-17	2.51735e-15
ENSG00000274536	MIR223HG	55.1282	1.32472	0.270033	4.90578	9.3058e-07	6.42612e-06
ENSG00000174007	CEP19	53.6517	1.32463	0.184586	7.17623	7.16611e-13	1.94661e-11
ENSG00000188511	MIR3667HG	38.9504	1.32455	0.257183	5.15021	2.60199e-07	2.03144e-06
ENSG00000289584	#N/A	4.62259	1.32436	0.334523	3.95894	7.52842e-05	0.000321726
ENSG00000286940	MICB-DT	4.6379	1.32381	0.424352	3.11961	0.00181093	0.00535649
ENSG00000125810	CD93	1447.97	1.32327	0.222784	5.9397	2.85543e-09	3.43077e-08
ENSG00000134259	NGF	9.68102	1.32118	0.342561	3.85676	0.0001149	0.000469732
ENSG00000136048	DRAM1	417.427	1.32096	0.23303	5.66865	1.43929e-08	1.49748e-07
ENSG00000246084	LINC02325	5.50724	1.32074	0.422477	3.12618	0.00177092	0.00525556
ENSG00000261804	#N/A	4.20354	1.31989	0.440288	2.99778	0.00271953	0.00763724
ENSG00000151014	NOCT	110.362	1.31901	0.233593	5.6466	1.63653e-08	1.67888e-07
ENSG00000232229	LINC00865	34.3175	1.31874	0.186543	7.06934	1.55667e-12	3.89808e-11
ENSG00000122176	FMOD	1480.7	1.31704	0.213182	6.17801	6.49134e-10	9.1061e-09
ENSG00000189152	GRAPL	20.0953	1.31586	0.293445	4.48417	7.31972e-06	4.07592e-05
ENSG00000166562	SEC11C	683.715	1.31584	0.219155	6.00414	1.92352e-09	2.39395e-08
ENSG00000125657	TNFSF9	25.1167	1.3156	0.303701	4.33189	1.47835e-05	7.58322e-05
ENSG00000155304	HSPA13	429.569	1.31365	0.211242	6.21867	5.01395e-10	7.25137e-09
ENSG00000188313	PLSCR1	470.67	1.31271	0.212781	6.16931	6.859e-10	9.57081e-09
ENSG00000106991	ENG	1526.39	1.31161	0.186673	7.02626	2.12145e-12	5.1573e-11
ENSG00000285210	#N/A	4.70604	1.30917	0.40859	3.20412	0.00135478	0.00414918
[truncated: 1,655 more rows]
